# Supplementary material for: A transcriptomic based deconvolution framework for assessing differentiation stages and drug responses of AML
Source: NPJ Precis Oncol. 2024 May 18;8:105. doi: 10.1038/s41698-024-00596-9 (PMC11102519; doi:10.1038/s41698-024-00596-9)
Supplement: Supplementary file 1 — Supplementary Table [file 41698_2024_596_MOESM1_ESM.xlsx]

## Sheet: TARGET_AML_ALL
Sample	CD14 Mono	GMP	T Cells	pre B	LMPP	B Cells	Early Eryth	EMP	Late Eryth	pDC	CLP	Plasma	HSC	pro B	cDC	BaEoMa	Prog Mk	pre-pDC	NK Cells	pre-mDC	CD16 Mono	ASDC
TARGET.20.PARVAI.03A	0.0693503151509348	0.00108052758922365	0.194861844536412	0	0	0	0	0	0.45095649278463	0	0	0.0750705420553467	0.208680277883453	0	0	0	0	0	0	0	0	0
TARGET.20.PANPKN.09A	0.748229309142919	0.00151541821971361	0.0503770235650676	0.00727803444878224	0	0.0259717811502975	0	0	0.107669903330173	0.0248181307315998	0	0.0341403994114481	0	0	0	0	0	0	0	0	0	0
TARGET.20.PAKTCX.09A	0.539616654474251	0.424328366794118	0.0359989145109092	0	0	0	0	0	0	0	0	1.58790024636716e-06	0	0	0	5.44763204749675e-05	0	0	0	0	0	0
TARGET.20.PASMYS.04A	0	0.00409595541516481	0.0507135197572607	0	0	0.43331544345121	0	0.0222263728925988	0	0	0	0	0.256505177278447	0	0	0	0	0	0	0	0.233143531205319	0
TARGET.20.PANSBH.09A	0	0	0.157598824114106	0	0	0.466450740382849	0	0	0	0.0532372220062117	0	0	0.154275193123549	0.168438020373284	0	0	0	0	0	0	0	0
TARGET.20.PARBIU.04A	0	0	0	0	0	0.36323915766784	0	0	0	0.0176952828249721	0	0.123553096165519	0	0	0.293836658322792	0	0	0	0	0	0.201675805018877	0
TARGET.20.PAMYAS.09A	0	0.239165860280534	0.00464813037092962	0	0	0.566803029817076	0	0	0	0	0	0.147677054848703	0.0417059246827567	0	0	0	0	0	0	0	0	0
TARGET.20.PANLXM.09A	0	0	0.162889255894055	0	0	0.273938703993462	0	0.196656803968584	0.211236791985202	0.00326194246635298	0	0.0155583726499521	0.123887700213674	0	0	0.0125704288287186	0	0	0	0	0	0
TARGET.20.PANGJY.09A	0.719533121928894	0.247117639879888	0	0	0	0	0	0	0	0	0	0	0	0	0	0	0	0	0.00118993457809308	0	0.032159303613125	0
TARGET.20.PARFAL.04A	0.827498308864376	0.0163299957203478	0	0.0107441506390499	0	0	0	0	0.138135421872321	0	0	0	0	0	0	0.00729212290390592	0	0	0	0	0	0
TARGET.20.PARSAN.03A	0	0.0892178910528484	0.446459064564703	0	0	0	0	0	0	0	0	0	0.418028641546643	0	0	0	0	0	0	0	0.0462944028358056	0
TARGET.20.PAPWIU.09A	0.000619481148849295	0.00165770738425529	0.266097278362625	0	0	0.0729394695142123	0	0.242329815598845	0	0.000212544914374897	0	0.242293258159953	0	0	0.0213972794165636	0.000172010348565377	0	0	0	0	0.152281155151756	0
TARGET.20.PARUUB.09A	0.407529603111996	0.582379008844163	0	0	0	0.0100913880438414	0	0	0	0	0	0	0	0	0	0	0	0	0	0	0	0
TARGET.20.PATIAK.04A	0.00146133407062451	0.398203070411173	0.269694036857064	0	0	0.0284168928063986	0	0.0103569679717482	0	0	0	0.000222949790017522	0.282708259336018	0	0	0.00258988407371628	0	0	0	0	0.0063466046832396	0
TARGET.20.PARFAL.09A	0	0.0412381474437742	0.225666264543642	0	0	0.221807499237746	0	0	0.176628224470071	0.0249857208370111	0	0	0.228075782574054	0	0	0.000389969629347062	0	0	0	0	0.0812083912643545	0
TARGET.20.PALGKX.09A	0.188201028745219	0.0461301122939984	0.421418547265261	0	0	0.0438702832567709	0	0.000638156101872292	0	0	0	0	0.224687232234826	0	0	0.0750546401020517	0	0	0	0	0	0
TARGET.20.PANPTM.09A	0.601189803915108	0.0209296011343651	0.136445934601601	0	0	0.0848521686859349	0	0	0	0	0	0.0017699400998525	0.0955438482974693	0.0592687032656689	0	0	0	0	0	0	0	0
TARGET.20.PARXBT.09A	0.0734279886784971	0.191204876421806	0.34640505677071	0	0	0	0	0	0.11300255461726	0	0	0.118877750808369	0.153715418145354	0.000427540650409656	0	0.00293881390759508	0	0	0	0	0	0
TARGET.20.PARLVL.04A	0	0	0.497335197011201	0	0	0.100118893638833	0	0.232564357499411	0	0	0	0.000162030605377194	0.169819521245177	0	0	0	0	0	0	0	0	0
TARGET.20.PANTNA.09A	0.1560119677104	0.263094879952595	0.361755715427541	0	0	0.0989422622526005	0	0.117351538879211	0	0	0	0	0.00162423901868334	0	0	0.000483264598812664	0.000517626557858111	0	0	0	0.000218505602298138	0
TARGET.20.PARZUU.09A	0	0	0.055103436072509	0	0	0.256444716155212	0	0.447065930793584	0	0	0	0	0.241385916978695	0	0	0	0	0	0	0	0	0
TARGET.20.PASFEW.09A	0.0175135570150354	0	0.399763945624433	0	0	0	0	0	0	0.000518946646011646	0	0.0749242940098378	0.131065815690099	0	0	0	0.348238558599032	0	0	0	0.0279748824155516	0
TARGET.20.PASBBE.04A	0	0.843773339214816	0.0927275982929938	0	0	0.035120091397487	0	0.0112947874618868	0	0	0	0	0	0.0140239280773668	0	0.00306025555544989	0	0	0	0	0	0
TARGET.20.PARBFJ.09A	0.511853420288575	0.0867036114508608	0.00172953269883848	0	0	0.0359482671137763	0	0	0	0.0121688571231102	0	0	0.0185003057397962	0	0.18328750882702	0.000372866455725965	0	0	0.00707919493345889	0	0.142356435368838	0
TARGET.20.PARIHK.03A	0.00171055592803518	0	0.297146220182119	0	0	0	0	0.255658820819357	0	0	0	0.025493172468232	0.248895432360289	0	0	0	0	0	0	0	0.171095798241967	0
TARGET.20.PATDNN.09A	0.913234694058644	0	0.0396722879158026	0	0	0	0	0	0	0	0	0.00106859145955485	0	0	0	0	0	0	0.000180272093950671	0	0.0458441544720482	0
TARGET.20.PATJHJ.09A	0.556414371299423	0.0415048713819509	0.125283670857392	0	0	0.264668609770495	0	0	0	0	0	0.0121284766907399	0	0	0	0	0	0	0	0	0	0
TARGET.20.PAPVCN.09A	0.830222159535272	0	0.144929067193783	0	0	0	0	0	0	0.00147257896694912	0	0	0.0233761943039955	0	0	0	0	0	0	0	0	0
TARGET.20.PASJTM.09A	0.390333255324013	0	0.0246383830691897	0	0	0.0263935797821989	0	0.175553434428207	0.211686605293229	0	0	0.171394742103162	0	0	0	0	0	0	0	0	0	0
TARGET.20.PASTUH.04A	0	0.164357917704371	0.162929320187004	0	0	0.345257062299957	0	0	0	0	0.135983298687176	0.00598865785329459	0.150711815783702	0.0347719274844952	0	0	0	0	0	0	0	0
TARGET.20.PARCZL.09A	0	0	0.593807703293689	0	0	0.218220572485732	0	0.101967172915381	0	0	0	0	0.085507517233752	0	0	0.000246387839467706	0	0	0	0	0.000250646231978836	0
TARGET.20.PANGCM.03A	0.442393704562356	0	0.217944622361104	0	0	0.00395156933837681	0	0	0	0.00481170544863093	0	0	0.0510624571615865	0.000165539325101714	0.0615745614882763	0	0	0	0	0	0.218095840314568	0
TARGET.20.PASXNR.04A	0.176651739397656	0.206641879416394	0.179074412255646	0	0	0.200935268673519	0	0	0.0581920402809882	0	0	0.0306487548979936	0.147855905077804	0	0	0	0	0	0	0	0	0
TARGET.20.PASVYA.04A	0.095009553776739	0	0.272616236989769	0	0	0.356383165771902	0	0.00121315503046094	0.105978619911487	0	0	0.0947726197984253	0.0145563603815625	0	0	0	0.0574648347101481	0	0	0	0.00200545362950535	0
TARGET.20.PARXNG.09A	0.431718169815672	0.247677514000266	0.199717743765021	0	0	0	0	0.111163744672041	0.000259589738525792	0	0	0.00946323800847438	0	0	0	0	0	0	0	0	0	0
TARGET.20.PARUDL.03A	0.732809915181703	0	0.0684387797395592	0	0	0.104574995046276	0	0	0	0.000284309896717715	0	0	0.0927568379284382	0	0	0.000442120696475615	0	0	0	0	0.000693041510829856	0
TARGET.20.PASCGR.03A	0.00886353881248128	0.0734654218896779	0	0	0	0.0726275726948549	0	0	0	0.0582524402333548	0	0.26576612064448	0.0829617497424169	0	0	0	0	0	0.0417887375748221	0	0.396274418407912	0
TARGET.20.PARENB.09A	0	0.346860121611671	0.0478936155709317	0	0	0.39575632774693	0	0.194453127774646	0	0	0	0	0	0	0	0.0150368072958208	0	0	0	0	0	0
TARGET.20.PASINN.04A	0.0928675295127152	0.000478703462667175	0.508848014159522	0	0	0.095580022083715	0	0.119524269580503	0.0782797343090983	0	0	0.0994291058541229	0	0	0	0.00499262103765637	0	0	0	0	0	0
TARGET.20.PARUBT.40A	0.70143366033613	0.196799388806835	0.0387636179147352	0	0	0.054654687107196	0	0	0.00834864583510356	0	0	0	0	0	0	0	0	0	0	0	0	0
TARGET.20.PATDNN.04A	0.254012799387653	0.147675262630821	0.210745824199543	0	0	0	0	0	0	0.0869254959695932	0	0.00741637334721423	0	0	0	0	0	0	0.0667785556478332	0	0.226445688817343	0
TARGET.20.PANLKB.09A	0	0.0786824409221045	0.0428555107253985	0	0	0.00120425674017002	0	0	0	0.014793670880606	0	0	0	0	0	0	0	0	0	0	0.862464120731721	0
TARGET.20.PANGTF.09A	0.224265763699465	0.0556854557192573	0.502342679006904	0	0	0	0	0	0	0.0294305152814312	0	0	0	0	0.0875914844432271	0	0	0	0	0	0.0929090215177513	0.00777508033196433
TARGET.20.PAPVDV.03A	0.126027924880001	0.0681282054847473	0.285869764362724	0	0	0.184884990444877	0	0.0101480715366546	0	0	0	0.0550301971684079	0.269910846122588	0	0	0	0	0	0	0	0	0
TARGET.20.PANUUA.09A	0.414540588645566	0.0873761699098944	0.22670813445611	0	0	0.186795366888332	0	0	0	0	0	0.00296986066489081	0.0758312231025688	0	0	0.00577865633263792	0	0	0	0	0	0
TARGET.20.PASVYL.09A	0.0733201619064632	0.542161114607037	0.000291844507719666	0	0	0.0650336410483588	0	0	0	0.017813865368982	0	0.0883944286626536	0	0	0.0261935262883271	0	0	0	0	0	0.142441167474111	0.0443502501363472
TARGET.20.PASBPK.09A	0.20732409224927	0.111160777293696	0.47486211372664	0	0	0.0247571348323748	0	0	0	0	0	0	0	0	0	0	0	0	0	0	0.18189588189802	0
TARGET.20.PARAJX.09A	0.0357070817106944	0.0519998659155394	0.434935064555485	0	0	0.136390333446655	0	0.272255878096539	0	0	0	0	0.0443883162107752	0	0	0	0	0	0	0	0.024323460064313	0
TARGET.20.PANVGE.09A	0.512172572601856	0	0.0901851356416372	0	0	0.0970073876973933	0	0	0	0.00626942509807629	0	0.0141429080801438	0.051106549947965	0	0	0	0	0	0	0	0.229116020932928	0
TARGET.20.PASTTW.09A	0.457285008674785	0	0.230119512131353	0	0	0.0477723793328593	0	0.0661355844573068	0.0954520649196366	0	0	0	0	0	0	0.0427018326541398	0.0605336178299196	0	0	0	0	0
TARGET.20.PARCUK.09A	0.176483658797467	0.587890188053898	0.142820925602976	0	0	0	0	0	0	0	0	0	0	0	0	0	0	0	0.0928052275456587	0	0	0
TARGET.20.PASIBG.09A	0.237257159967784	0.0598396049288551	0.178270026364042	0	0	0.149159706661674	0	0.375473502077644	0	0	0	0	0	0	0	0	0	0	0	0	0	0
TARGET.20.PARUNX.04A	0.255145606690015	0.162039773470055	0.0929972993316271	0	0	0.0580158745339691	0	0.195860157330779	0	0	0	0.195879915314854	0.0400613733286995	0	0	0	0	0	0	0	0	0
TARGET.20.PASVVS.09A	0.492441337383471	0.507558662616529	0	0	0	0	0	0	0	0	0	0	0	0	0	0	0	0	0	0	0	0
TARGET.20.PASXYG.09A	0	0	0.69742093889194	0	0	0.0346389112766675	0	0	0	0	0	0	0.267940149831392	0	0	0	0	0	0	0	0	0
TARGET.20.PARBIU.09A	0	0	0	0	0	0.441091311926538	0	0	0	0	0	0.0559258032070106	0	0	0.290982141097961	0	0	0	0	0	0.21200074376849	0
TARGET.20.PAPXWI.09A	0.344116459951802	0.00492067284020278	0.0955203616886471	0	0	0.0508432114093384	0	0	0	0.0253713380123593	0	0	0.197515767327695	0	0	0	0	0	0	0	0.281712188769955	0
TARGET.20.PARTAL.04A	0.300483461764611	0.172347771695391	0.2062526538664	0	0	0.0627026284854583	0	0	0.0469111567705433	0	0	0.0838038626892816	0.0265833318294427	0	0	0	0	0	0	0	0.100915132898872	0
TARGET.20.PARHVK.09A	0	0.0772380354192587	0.0610993765903876	0	0	0.0389947624902528	0	0.507172831853047	0	0.0358529715682628	0	0.0257524229831712	0.246067835052454	0	0	0	0	0	0	0	0.00782176404316558	0
TARGET.20.PASCFW.09A	0	0	0.471083634827631	0	0	0.165763392610101	0	0.154302033768861	0.207274141414365	0	0	4.96012515831605e-05	0	0	0	0	0.00152719612745895	0	0	0	0	0
TARGET.20.PAPWYK.09A	0.922529721499377	0.0414163196069703	0.00696920366590645	0	0	0	0	0	0	0	0	0	0.0241532310992084	0	0	0.00493152412853804	0	0	0	0	0	0
TARGET.20.PARCZL.04A	0	0.292356839538251	0.174353227175495	0	0	0.212632524516082	0	0.316422515904044	0	0	0	0	0.00423489286612701	0	0	0	0	0	0	0	0	0
TARGET.20.PARUTH.09A	0.416359104800057	0	0.198856398584095	0	0	0.110537887184027	0	0	0	0	0	0.016643716634263	0.257602892797558	0	0	0	0	0	0	0	0	0
TARGET.20.PAMYGX.09A	0	0	0.0755888738702966	0	0	0.0146565119927984	0	0.247562302159962	0	0.000127510900472223	0	0.29158771481329	0.264112240699451	0	0	0	0.106293767901363	0	0	0	7.10776623666201e-05	0
TARGET.20.PASPLU.04A	0.000233713842424754	0.281304745080166	0.0545261553836627	0	0	0.142922711371401	0	0	0	0.171071049093742	0.0887085175517154	0	0.234508538226314	0	0	0	0	0	0	0	0.0267245694505746	0
TARGET.20.PARTAL.09A	0.835750650769718	0.153421453644604	0	0	0	0	0	0	0	0	0	0	0.0108278955856772	0	0	0	0	0	0	0	0	0
TARGET.20.PARWDZ.09A	0.793389865647789	0.187608000186784	0.0187052045833507	0	0	0	0	0	0	0	0	0	0	0	0	0.000296929582076664	0	0	0	0	0	0
TARGET.20.PANKNB.09A	0.254452771670932	0	0	0	0	0	0	0	0	0.0146157601902001	0	0	0	0	0.691841209321078	0	0	0	0	0	0.0390902588177892	0
TARGET.20.PANHYK.09A	0.000875234145212189	0.0184868951458412	0.485829355808803	0	0	0.0711303998952928	0	0.407465757506246	0	0	0	0	0.00301571887324612	0	0	0.0131966386253586	0	0	0	0	0	0
TARGET.20.PAEERJ.09A	0.00502986979495993	0.197144907532546	0.278255479129897	0	0	0.0695744611140681	0	0	0	0.0777217356496138	0	0.0624128279163031	0.207588224804117	0	0.0683498118752875	0.00500960533292652	0	0	0	0	0.0289130768502806	0
TARGET.20.PAPAWN.09A	0.641258755914267	0.0710480435088699	0.0125050894649038	0	0	0	0	0	0	0	0	0	0.0495133479493489	0	0	0	0	0	0	0	0.225674763162611	0
TARGET.20.PAPVZK.09A	0.923682290770967	0	0.0394404927935875	0	0	0.00622416176889742	0	0	0	0	0	0.00316933478830979	0.0274837198782386	0	0	0	0	0	0	0	0	0
TARGET.20.PATJHJ.40A	7.76412668602588e-05	0.045580451865934	0.39772462210102	0	0	0.43963979751999	0	0.0109091481419906	0	0	0	0.0406344875011508	0	0.0547429045866825	0	0	0	0	0	0	0.0106909470163714	0
TARGET.20.PARANT.09A	0.0373756955423856	0	0.683012821458165	0	0	0	0	0	0.0552754075163473	0	0	0.0103537663822207	0.213610404728114	0	0	0	0	0	0	0	0.000371904372767378	0
TARGET.20.PALGKX.04A	0.037221752125357	0.105530039463888	0.160816483287152	0	0	0.552159196467048	0	0	0	0	0	0	0.113055187137831	0	0	0.0124094453265032	0	0	0	0	0.0188078961922206	0
TARGET.20.PATDHA.09A	0.00337110907730164	0.395568803818712	0.32118740626516	0	0	0	0	0	0	0	0	0.279872680838826	0	0	0	0	0	0	0	0	0	0
TARGET.20.PANSJB.09A	0.294679681015953	0.0449722394223548	0.0679073610266498	0	0	0	0	0	0	0.0312907645711935	0	0	0.135219968421706	0	0.425929985542142	0	0	0	0	0	0	0
TARGET.20.PANINI.09A	0	0.00844660286226297	0.49380973623348	0	0	0	0	0.000739400685213535	0	0	0	0.0509726782412978	0.267899040783992	0.0590927539083106	0	0	0	0	0	0	0.119039787285443	0
TARGET.20.PARPWL.09A	0.828665563701007	0.00627526124673921	0.0707858799074381	0	0	0.0354540721665514	0	0	0	0.00211682867408677	0	0.000600026467938978	0.0307295010836737	0	0.0244800522426196	0	0	0	0	0	0.000892814509945728	0
TARGET.20.PASGMZ.09A	0.0251563357017034	0.460689780194315	0.502556765230826	0	0	0	0	0	0	0	0	0.0115971188731558	0	0	0	0	0	0	0	0	0	0
TARGET.20.PARYFN.03A	0.0576806012190605	0	0.584180537527538	0	0	0.0403957039056725	0	0	0	0	0	0	0.240356027385708	0	0	0.00400168410268322	0	0	0	0	0.0733854458593387	0
TARGET.20.PASWPD.09A	0	0	0.62158705649019	0	0	0.0625333296234271	0	0.102207298662759	0.0157005097144795	0	0	0.061794818582466	0.135540461911406	0	0	0.000636525015272815	0	0	0	0	0	0
TARGET.20.PARDDY.04A	0.944234573982287	0	0.00137011687938365	0	0	0	0	0	0.0478372307432981	0	0	0.00329608221762021	0	0	0	0.0032619961774107	0	0	0	0	0	0
TARGET.20.PADYIR.09A	0.0547293117010374	0	0.591272150312443	0	0	0.16838314724285	0	0	0	0	0	0	0.0524672244216857	0	0	0	0	0	0	0	0.133148166321984	0
TARGET.20.PARIMT.03A	0.069406099703139	0.024634156622348	0.570485785979675	0	0	0	0	0	0	0	0	0	0.262905207379523	0	0	0	0	0	0	0	0.0725687503153142	0
TARGET.20.PAEERJ.04A	0.0640798189029493	0.065983488006529	0.1097352335003	0	0	0	0	0.204993824220912	0	0.16037677340862	0	0	0.212747945139991	0	0.0269747001317643	0.009227537292696	0	0	0	0	0.145880679396237	0
TARGET.20.PASHYZ.09A	0.00772853813550475	0.532132988055119	0.0613459609239798	0	0	0.273034879348796	0	0	0	0	0	0.0028055822813096	0.122952051255291	0	0	0	0	0	0	0	0	0
TARGET.20.PARGVC.03A	0.102506700210407	0	0	0	0	0.505532738683125	0	0	0	0	0	0	0.294393265718474	0	0	0	0	0	0	0	0.0975672953879938	0
TARGET.20.PASLSD.03A	0.248806522426831	0.000430083457132794	0.280681608034738	0	0	0.351367868049333	0	0.0310374976876545	0	0.036575331893259	0	0.0286256757431154	0	0	0	0.022475412707937	0	0	0	0	0	0
TARGET.20.PADZCG.04A	0.48880619873549	0.135702006628608	0.118025266542871	0	0	0.103056313931526	0	0	0.0566111153766462	0	0	0	0.0463023870674539	0	0	0.051496711717406	0	0	0	0	0	0
TARGET.20.PANZKA.09A	0	0	0.37055876970198	0	0	0.257498988817383	0	3.58544792184606e-05	0	0.0177636273737944	0	0.011074426157212	0	0	0	0.000653482386310334	0	0	0	0	0.342414851084102	0
TARGET.20.PASTUH.03A	0.755023313375561	0.196022074217098	0.000225542439656181	0	0	0.000397956429207234	0	0	0	0	0	0.00341667787203361	0.0170795571301422	0	0	0	0.0268513904157405	0	0.000983488120560982	0	0	0
TARGET.20.PAEFGT.03A	0	0	0.421022106500358	0	0	0	0	0.367394836521595	0	0	0	0	0.209951622019909	0	0	0	0	0	0	0	0.00163143495813862	0
TARGET.20.PANLIZ.09A	0	0	0.0739728112096214	0	0	0.541711063968056	0	0	0	0	0	0	0.384316124822322	0	0	0	0	0	0	0	0	0
TARGET.20.PARZWH.09A	0	0	0.281098176625524	0	0	0.174870755286562	0	0.0384297394664249	0	0.0458296991244059	0	0.00524343677788073	0.237277837375608	0.217250355343594	0	0	0	0	0	0	0	0
TARGET.20.PANUTB.09A	0.000849164149898795	0.0809809895047446	0.561854199246597	0	0	5.71444058365297e-05	0	0.143194793632456	0	0.0119691150869944	0	6.74862698152348e-05	0.150417922255713	0	0	0.000526108608029262	0	0	0	0	0.0500830768399153	0
TARGET.20.PAEAKL.09A	0.296792387939144	0.3202328208819	0	0	0	0	0	0	0	0	0	0	0	0	0	0	0	0	0	0	0.333133890194157	0.0498409009847994
TARGET.20.PARUNX.09A	0	0	0.591151279276989	0	0	0.0175530363114515	0	0.191610492453953	0.087079903854554	0	0	0.0295403290162609	0.0823922614485738	0	0	0	0	0	0	0	0.000672697638217419	0
TARGET.20.PASGZS.04A	0	0.319943948813893	0.0791746220235802	0	0	0.109102061245037	0	0	0	0.0220265590274043	0	0.0426789736850266	0.187745526510261	0.239328308694798	0	0	0	0	0	0	0	0
TARGET.20.PAPXRJ.09A	0.0522957715591668	0	0.395075674353668	0	0	0.156154467438783	0	0	0	0.0177939684811724	0	0.0723366645915235	0.25467181996975	0	0	0	0	0	0	0	0.0516716336059363	0
TARGET.20.PASGGK.03A	0.174173572764236	0.247297900256527	0.209402641873033	0	0	0.0290913541948234	0	0.00125071113234043	0	0.0016612907905947	0	0.0762489982590013	0.032805574404089	0	0.00184262513556394	0	0	0	0	0	0.226225331189791	0
TARGET.20.PAKIYW.09A	0.821428882833717	0.0922441783236963	0.053918166936519	0	0	0	0	0	0	0	0	0.0100615076577625	0	0	0	0.0019930759298005	0	0	0	0	0	0.0203541883185051
TARGET.20.PAPBEJ.09A	0	0	0.0803045013137036	0	0	0.253782070928634	0	0.141418064807447	0.0076211505232063	0	0	0.00688478805593421	0	0	0	0	0.509989424371074	0	0	0	0	0
TARGET.20.PATELT.03A	0	0	0.296877359249203	0	0	0	0	0	0	0	0.0721731218329255	0	0.422247181717033	0.173670786956605	0	0	0	0	0	0	0.0350315502442341	0
TARGET.20.PARXMP.09A	0.0221081767280253	0	0.145013759311373	0	0	0.223090503503993	0	0.113264685735917	0.415650107216972	0	0	0.0588455384995618	0	0	0	0	0	0	0	0	0.0220272290041573	0
TARGET.20.PAEIKD.09A	0.069251241698663	0	0.476281047889051	0	0	0.0167502019515719	0	0	0	0.0264653397337395	0	0.191378857847938	0.0302343380313481	0	0	0.0720665984906916	0	0	0	0	0.117572374356997	0
TARGET.20.PASPGA.09A	0	0.0799567749981167	0.396065316762788	0	0	0	0	0.337596062575291	0	0	0	0.0057249367975409	0	0	0	0.180656908866263	0	0	0	0	0	0
TARGET.20.PAEIKD.04A	0.178330327838853	0.155176962269626	0.383970290886526	0	0	0	0	0.000252408082366917	0	0.0126545172409658	0	0.0703772232715682	0.0104789934909618	0	0.00018169116054897	0	0	0	0	0	0.188577585758584	0
TARGET.20.PANYNR.03A	0.0480355890678883	0.232498700087272	0.423403441985777	0	0	0	0	0.00112282793751723	0	0	0	0	0.164207836151103	0	0	0	0	0	0	0	0.130731604770443	0
TARGET.20.PARYGA.09A	0.646651495553056	0.00265012643944583	0.00765340526059918	0	0	0	0	0	0.153562917275196	0	0	0.189482055471703	0	0	0	0	0	0	0	0	0	0
TARGET.20.PASWAJ.04A	0.0131000541235244	0	0.270636821727771	0	0	0.23334521460476	0	0	0.0358621706652009	0.000179060913197979	0	0.115568399850091	0.272597493078332	0	0	3.50013558652215e-05	0	0	0	0	0.0586757836812578	0
TARGET.20.PASHYZ.04A	0	0.603122861075548	0.0291661805172872	0	0	0.189467173627437	0	0.174948487014879	0	0	0	0	0.00292616088477497	0.000369136880073291	0	0	0	0	0	0	0	0
TARGET.20.PANDER.09A	0.191863766480321	0.158951352382153	0.419549273931421	0	0	0	0	0	0	0	0	0	0.224922397298612	0	0.00471320990749332	0	0	0	0	0	0	0
TARGET.20.PANKKE.09A	0.781923178302521	0.060510457925021	0.0982581985085631	0	0	0.00445707275762218	0	0	0	0	0	0	0.0434148986101867	0	0	0.0114361938960858	0	0	0	0	0	0
TARGET.20.PANBZH.09A	0.0848593531925533	0.273174887853713	0.46670640619877	0	0	0.0147896791769702	0	0	0	0	0	0	0.136835663860039	0	0	0	0	0	0	0	0.0236340097179536	0
TARGET.20.PARJYP.03A	0.587045032159615	0.110274688010439	0.141616245318234	0	0	0.0150119558045392	0	0	0	0.0298529006475349	0	0	0.115144012399288	0	0	0	0	0	0	0	0.00105516566035006	0
TARGET.20.PANPLS.03A	0.248057855722764	0.0235830555070419	0.218913190966727	0	0	0.398746456065004	0	0	0	0	0	0	0.100138928786951	0	0	0.010560512951513	0	0	0	0	0	0
TARGET.20.PAKLPD.09A	0.927161501800009	0.0503865560931322	0.0216157323291518	0	0	0	0	0	0	0	0	0.000836209777706578	0	0	0	0	0	0	0	0	0	0
TARGET.20.PANLIZ.04A	0	0.814520001892129	0.00375726762764154	0	0	0.0233518404621679	0	0.157027853847424	0	0	0	0	0.00134303617063784	0	0	0	0	0	0	0	0	0
TARGET.20.PAKTCX.04A	0.0699516389190833	0.154746888655486	0.25159203529519	0	0	0.0360681119540125	0	0.255973085686898	0.0835319853838604	0	0	0.0643511023346164	0	0	0	0	0	0	0	0	0.0837851517708539	0
TARGET.20.PANKFZ.09A	0.847425205702681	0.0915556141703366	0.0568784131589067	0	0	0.000936999988094075	0	0	0	0	0	0.00320376697998199	0	0	0	0	0	0	0	0	0	0
TARGET.20.PASHBI.09A	0.00347495603363686	0.167740692413116	0.40949258016016	0	0	0.014030207214163	0	0	0.192424024554195	0	0	0.192578396544056	0.0202591430806734	0	0	0	0	0	0	0	0	0
TARGET.20.PAKSMZ.03A	0	0.00704295256790453	0.255042533416902	0	0	7.09676892652969e-05	0	0.603160129969543	0	0	0	0	0	0	0	0.134683416356385	0	0	0	0	0	0
TARGET.20.PANDIX.09A	0.166200667576379	0.248248500785884	0.246950202570241	0	0	0.0174363414603659	0	0.0890894399427963	0	0	0	0.180817197279952	0.00980527820844367	0	0	0.000466690779686062	0	0	0	0	0.0409856813962523	0
TARGET.20.PARBRA.09A	0.844240073881512	0.155362625932627	0	0	0	0	0	0	0	0	0	0	0	0	0	0	0	0	0	0	0.000397300185861639	0
TARGET.20.PANLIR.09A	0.701997075912836	0.242928039739503	0	0	0	0	0	0	0.0550748843476604	0	0	0	0	0	0	0	0	0	0	0	0	0
TARGET.20.PASCRZ.04A	0.143998960893837	0.01607134209313	0.383769525243817	0	0	0.24180657360637	0	0	0.0777517704425644	0.0176903069501467	0	0.0210574259041125	0.097854094866022	0	0	0	0	0	0	0	0	0
TARGET.20.PASPLU.09A	0.836124293088963	0.163875706911037	0	0	0	0	0	0	0	0	0	0	0	0	0	0	0	0	0	0	0	0
TARGET.20.PAKERZ.09A	0	0	6.60500944994472e-05	0	0	0.208489832229865	0.171020048653233	0.349405606820467	0	0	0	0.0290288046242762	0	0	0	0.101447287157745	0.140542370419914	0	0	0	0	0
TARGET.20.PARYVW.09A	0	0	0.245333631505886	0	0	0.33341666990999	0	0.238723062728567	0	0	0	0	0	0.182526635855556	0	0	0	0	0	0	0	0
TARGET.20.PANAEV.09A	0.249741231567954	0	0.226299806997638	0	0	0	0	0	0.209745627513473	0	0	0.198815275769429	0	0	0	0	0	0	0	0	0.115398058151506	0
TARGET.20.PAEFGR.09A	0.0824243840986517	0	0.337273652914919	0	0	0.195159394369383	0	0	0	0	0	0	0.253819568984233	0	0	0.00572277704201635	0	0	0	0	0.125600222590797	0
TARGET.20.PAMVKZ.09A	0.290022928106045	0.459188749248034	0	0	0	0.13223580839231	0	0	0	0.00186235380866395	0	0	0.116690160444946	0	0	0	0	0	0	0	0	0
TARGET.20.PADYIR.04A	0	0.199403873076793	0.271449733921043	0	0	0.100263065144021	0	0	0.108886832282374	0	0	0.110138739538792	0.147826169894521	0	0	0.0614171903215233	0	0	0	0	0.000614395820931689	0
TARGET.20.PATIAK.09A	0.382399792099547	0.340932783895851	0.141225814045548	0	0	0	0	0	0	0	0	0.0903460992242707	0.0450955107347825	0	0	0	0	0	0	0	0	0
TARGET.20.PARSHM.03A	0.383650311085115	0	0.393918850118784	0	0	0.0814857391027648	0	0.0615162970381237	0	0	0	0.0501114595996804	0.0293173430555319	0	0	0	0	0	0	0	0	0
TARGET.20.PARDDY.09A	0	0	0.230026109104472	0	0	0	0.246013953979956	0.296507662798636	0	0.00014791583494409	0	0.22729841378664	0	0	0	0	5.94449535164569e-06	0	0	0	0	0
TARGET.20.PANLJN.09A	0	0.262878293343721	0.193483544652791	0	0	0	0	0.0416936017198712	0	0	0	0	0.292591941819643	0	0	0.209352618463974	0	0	0	0	0	0
TARGET.20.PAECCE.09A	0.474669223680835	0.174811358637308	0.218827783755214	0	0	0	0	0	0	0.0784341938614386	0	0	0.0303788616197026	0	0.0228785784455016	0	0	0	0	0	0	0
TARGET.20.PAKIWK.04A	0.0726194417595404	0.00237998183402553	0.231468445340863	0.126712580764712	0	0.239862979808835	0	0	0.326793709759933	0	0	0	0	0	0	0.000162860732090157	0	0	0	0	0	0
TARGET.20.PANNHB.09A	0	0.0586486830908444	0.172800115243227	0	0	0.48500487637015	0	0	0	0	0	0	0.232442657351707	0.000373058142199683	0	0	0	0	0	0	0.0507306098018723	0
TARGET.20.PANFMG.09A	0.0664461065587665	0	0.63713760045348	0	0	0.0274764039411058	0	0.084682635958988	0	0.00171604539434069	0	0	0	0	0	9.37557555176393e-05	0	0	0	0	0.182447451937801	0
TARGET.20.PARUWX.09A	0.0985328299743603	0	0.16112299102564	0	0	0	0	0	0	0.0367481118250596	0	0.0349111720243572	0.464097871108565	0	0	0	0	0	0	0	0.204587024042018	0
TARGET.20.PARJCR.09A	0	0.125909435516545	0.276898822968763	0.0141369059759259	0	0	0	0.130551679533551	0	0	0	0	0.123952074113698	0	0	0	0	0	0.0764001280167901	0	0.252150953874727	0
TARGET.20.PANWHP.09A	0.832893468826309	0	0.135758802998713	0	0	0	0	0	0	0	0	0	0.0272718143088167	0	0	0.00407591386616146	0	0	0	0	0	0
TARGET.20.PANTPW.09A	0.691010669637685	0.131102243507184	0.0890561598125619	0	0	0	0	0	0	0	0	0.0438503941073061	0.0449805329352631	0	0	0	0	0	0	0	0	0
TARGET.20.PARCCH.03A	0	0	0.530405451239758	0	0	0.108318800172105	0.208260044428246	0	0	0	0	0	0.124670868437028	0	0	0	0.0283448357228624	0	0	0	0	0
TARGET.20.PARMZF.09A	0.161855920943183	0.193934536635803	0.188352340801365	0	0	0.105445996972541	0	0.000696717939133422	0	0.00980097968404495	0	0	0.142308319783218	0	0.00158059506259355	0	0	0	0	0	0.196024592178118	0
TARGET.20.PASMGW.09A	0.334830992793275	0.450070765697068	0.133516102823388	0	0	0	0	0	0	0.0252528824527791	0	0.0252067664412718	0	0	0	0.000687605710023042	0	0	0	0	0.0304348840821956	0
TARGET.20.PARDMG.09A	0.515603078064284	0.277577277033485	0.0772115453458752	0	0	0.047393453723591	0	0	0	0	0	0	0.0822146458327646	0	0	0	0	0	0	0	0	0
TARGET.20.PASMHY.03A	0.0384273994465238	0.159759636312013	0.628153988487736	0	0	0.00650567136166094	0	0	0	0	0	0	0.166771102301101	0	0	0	0	0	0	0	0.000382202090965547	0
TARGET.20.PARASV.03A	0.428354393620731	0.0181695805080146	0	0	0	0	0	0	0	0	0	0	0	0	0.553476025871254	0	0	0	0	0	0	0
TARGET.20.PAKIWK.09A	0.0829900859538954	0	0.194446012444916	0.0304136554117613	0	0.40981307083418	0	0	0.207896318587589	0.00239403174710749	0	0.00261213073899271	0.000149604098231183	0	0	0.00128188561197215	0	0	0	0	0.0680032045713547	0
TARGET.20.PASYJI.09A	0.721078678179665	0.122643905870977	0.0567199886193024	0	0	0	0	0	0	0	0	0.0397581059994271	0.0597993213306282	0	0	0	0	0	0	0	0	0
TARGET.20.PASWAT.09A	0.0497560962867719	0.00109927517956104	0.425180148346682	0	0	0	0	0.0585836903228252	0.105074519711706	0	0	0.229404874881861	0.0566050928381531	0	0	0.000813909172276741	0	0	0	0	0.0734823932601635	0
TARGET.20.PARYVW.04A	0	0	0.101777992159343	0.0372366247112635	0	0.107459960483456	0	0.372419882009718	0	0	0	0	0	0.38110554063622	0	0	0	0	0	0	0	0
TARGET.20.PANLLX.09A	0	0	0.332884387912589	0	0	0.116968271967526	0	0	0.0647968983624191	0	0	0.0851039751771921	0.397637239732067	0	0	0.00260922684820771	0	0	0	0	0	0
TARGET.20.PAKERZ.04A	0.0706192734384072	0.00107676351926055	0.0490408535786752	0	0	0.277940136337141	0	0.574013439342235	0.00170570534737968	0	0	0.0208464785509227	0	0	0	0	0	0	0	0	0.00475734988597821	0
TARGET.20.PARYFN.04A	0.293840095914786	0.152240008280614	0.0794919677094316	0	0	0.383497806343842	0	0	0.000358779729669217	0	0	0.00151472514559709	0.0888170530025445	0.000114589036840645	0	0.000124974836674738	0	0	0	0	0	0
TARGET.20.PASWLN.09A	0	0	0.584802961576835	0	0	0.000155630469747271	0	0.294139656067108	0.00557993743243923	0	0	0	0.11412075054954	0	0	0	0	0	0	0	0.00120106390433053	0
TARGET.20.PASPKE.09A	0.0861826581712826	0	0.408480437109087	0	0	0.168981390448414	0	0	0	0	0	0	0.294886760351954	0	0	0	0	0	0	0	0.0414687539192624	0
TARGET.20.PAKVGI.09A	0.109841931157094	0.0586435386244922	0.131088981214053	0	0	0.1085528515489	0	0.202292510106043	0	0	0	0.0893535058984921	0	0	0	0	0.300226681450926	0	0	0	0	0
TARGET.20.PASVYA.09A	0.634769146666052	0	0.179840235552744	0	0	0.00744146809868712	0	0	0.143127000851978	0	0	0.034822148830539	0	0	0	0	0	0	0	0	0	0
TARGET.20.PARKCX.09A	0.204255771108929	0.173968125124787	0.215922002650693	0	0	0	0	0	0	0	0	0.144522715446545	0	0	0.0614115786167653	0	0	0	0	0	0.199919807052281	0
TARGET.20.PAPWHS.09A	0.478828799926863	0	0.0464806324299054	0	0	0.00169925831133498	0	0.0166249374608916	0.0048269670516203	0	0	0.039046881484744	0.000356661813760847	0	0	0.027936175708574	0	0	0	0	0.384199685812306	0
TARGET.20.PANVGP.03A	0	0	0.172411042502714	0	0	0.386049688109464	0	0.0877488405701497	0	0	0	0	0.35263196360145	0	0	0.0011503246957403	0	0	0	0	8.14052048238893e-06	0
TARGET.20.PASVVS.04A	0.00157102487569015	0.751798166461686	0.207707072852823	0	0	0.00846466640954175	0	0	0	0.000264791343660614	0	0.0221423734280962	0.000564135000852994	0	0	0.00748776962764982	0	0	0	0	0	0
TARGET.20.PASYJI.04A	0.120434819541587	0	0.158403711886975	0	0	0.363256379047325	0	0	0.00240764945969145	0.0337211533995092	0	0	0.087251682905	0	0	0.000232215442079554	0	0	0	0	0.234292388317833	0
TARGET.20.PASBHI.09A	0	0	0.808174467893065	0	0	0.0398537032737133	0	0	0	0	0	0	0.151971828833222	0	0	0	0	0	0	0	0	0
TARGET.20.PASWAJ.09A	0.144660581078738	0.461112683774863	0.281710443564457	0	0	0	0	0	0	0	0	0.0162161615352857	0.0823511495446716	0	0	0.0139489805019842	0	0	0	0	0	0
TARGET.20.PAMYAS.04A	0	0.0525091714608706	0.0199115988745883	0	0	0.437233725676334	0	0	0	0	0	0	0.490345503988207	0	0	0	0	0	0	0	0	0
TARGET.20.PABLDZ.04A	0.00924262437453017	0.0272140309106638	0.761269676708245	0	0	0	0	0.0311805718047761	0	0	0	0.00644182610726084	0.0655549434113323	0	0	0	0	0	0	0	0.0990963266831918	0
TARGET.20.PASJGZ.04A	0.210259549766045	0	0.239915192559099	0	0	0.032081191484986	0	0.0684526788100082	0.241947947362457	0	0	0.190041580123751	0.00198955621619544	0	0	0	0	0	0	0	0.015312303677457	0
TARGET.20.PASPTM.09A	0	0	0.522857726470563	0	0	0	0	0.0525786897036091	0.319700218205965	0	0	0.0898921841571432	0.00919603539671254	0	0	0.00116207022919437	0	0	0	0	0.00461307583681207	0
TARGET.20.PANGDN.09A	0.746249263233247	0.253750736766753	0	0	0	0	0	0	0	0	0	0	0	0	0	0	0	0	0	0	0	0
TARGET.20.PASWPT.09A	0.314127292841719	0.0902652610664672	0.193345778840739	0	0	0.17822030897012	0	0	0	0	0	0.0445527693124012	0.179322501133279	0	0	0.000166087835274899	0	0	0	0	0	0
TARGET.20.PAEFGT.04A	0	0.113802652170393	0.210555394705016	0	0	0.0431203230739136	0	0.317506821658897	0	3.80922477137284e-06	0.0176425448484977	0.0231214913526062	0.274246962965905	0	0	0	0	0	0	0	0	0
TARGET.20.PADZCG.09A	0.431179091157689	0.305434892107099	0.0302802380098915	0	0	0	0	0	0	0	0	0.0479547567981223	0.185151021927199	0	0	0	0	0	0	0	0	0
TARGET.20.PASSSI.09A	0	0	0.055383999901727	0	0	0.250763682955742	0	0	0	0	0	0.0497259260488529	0	0	0.463017346591388	0	0	0	0	0	0.18110904450229	0
TARGET.20.PANYSN.03A	0	0.0113808116093544	0.184459513999085	0	0	0	0	0.000901917010317341	0	0.110492136149042	0	0	0.450816771332244	0	0.154984291989451	0	0	0	0	0	0.0869645579105075	0
TARGET.20.PAEDKB.04A	0.133615219492125	0	0.389737115693645	0	0	0.40424761084563	0	0	0.052392668845489	0	0	0	0.0200073851231107	0	0	0	0	0	0	0	0	0
TARGET.20.PARIZR.03A	0	0	0.417209040869946	0	0	0.293289951859711	0	0	0	0	0	0	0.187933183375364	0	0	0	0	0	0	0	0.101567823894978	0
TARGET.20.PAPXRJ.04A	0.0308154789330285	0.395695481871614	0.235960085025608	0	0	0.0586108182292475	0	0	0	0	0	0	0.278918135940502	0	0	0	0	0	0	0	0	0
TARGET.20.PARPDS.09A	0	0	0.438996981252914	0	0	0.130091955321298	0.00570120369965574	0.00226516808884123	0.087956214304857	0.0191366847836231	0	0.0609503920465165	0.208246422980201	0.0293504699733773	0	0.0173045075487152	0	0	0	0	0	0
TARGET.20.PASGWH.09A	0	0	0.788937618842003	0	0	0	0	0.120809800702432	0.0424491243798348	0	0	0	0.0108604575903923	0	0	0.0369429984853384	0	0	0	0	0	0
TARGET.20.PASGWH.04A	0	0	0.2095352597023	0	0	0	0	0	0.605815913532966	0	0	0.00597117031963191	0.162433568205835	0	0	0.00766525748961668	0	0	0	0	0.00857883074964913	0
TARGET.20.PASZLJ.09A	0	0.522230521506988	0.273162942308777	0	0	0	0	0	0	0	0	0.00721330475929364	0.196595503639333	0	0	0.000485614782552231	0	0	0	0	0.00031211300305609	0
TARGET-10-PATCJJ-09B	0	0	0	0.14030714613961	0	0.48060853353449	0	0	0	0	0	0	0	0.379084320325899	0	0	0	0	0	0	0	0
TARGET-10-PARWLP-09A	0	0	0.315607671869134	0.426357754849916	0	0	0	0.0647128585121933	0.193321714768757	0	0	0	0	0	0	0	0	0	0	0	0	0
TARGET-10-PATBDK-09A	0	0	0.657896290087036	0.342103709912964	0	0	0	0	0	0	0	0	0	0	0	0	0	0	0	0	0	0
TARGET-10-PASFXA-04A	0	0	0.014439438448064	0.0684321413110461	0	0.77534083322787	0	0	0.0108342652739679	0	0	0	0	0.130953321739052	0	0	0	0	0	0	0	0
TARGET-10-PANRDC-03A	0.0489194632884918	0	0.256200005018432	0	0	0.536456821746456	0	0.000849219300130563	0	0	0	0.000807784488516689	0.128090591556718	0	0	0	0	0	0	0	0.0286761146012551	0
TARGET-10-PARJNX-09A	0	0	0.46454902166835	0.0476414399040896	0	0.00813465523157636	0	0.116457395402015	0.168960892719121	0	0	0	0	0.194256595074848	0	0	0	0	0	0	0	0
TARGET-10-PARPNM-09A	0	0	0	0.173595873113422	0	0.826404126886578	0	0	0	0	0	0	0	0	0	0	0	0	0	0	0	0
TARGET-10-PASIGB-03B	0	0	0.000991020122101798	0.319800725433306	0	0.671950568358986	0	0	0	0	0	0	0.00725768608560547	0	0	0	0	0	0	0	0	0
TARGET-10-PATEHZ-03A	0	0	0.598744825605722	0.0646642154949578	0	0.0342847224703924	0	0.0458352816596824	0.0988319118718944	0	0	0.137360188162461	0	0.0202788547348893	0	0	0	0	0	0	0	0
TARGET-10-PATSIL-09A	0	0	0.369563277333045	0.162097130171666	0	0	0	0	0.287227984857741	0	0	0	0	0.181111607637548	0	0	0	0	0	0	0	0
TARGET-10-PARJZZ-09A	0	0	0.0164287479123211	0.219807227684492	0	0.663754681824027	0	0	0	0	0	0	0	0.075520304396837	0	0	0	0	0.0244890381823226	0	0	0
TARGET-10-PASUWG-03B	0	0	0.000540771375863348	0.336039262039834	0	0.583238605112953	0	0	0	0	0	0	0.027670385358275	0.0524122793559459	0	0	0	0	9.86967571287611e-05	0	0	0
TARGET-10-PARVWD-09A	0	0	0	0	0	0.83731451809546	0	0	0	0	0	0.0474269376761744	0	0.115258544228366	0	0	0	0	0	0	0	0
TARGET-10-PASXFY-09B	0	0	0.0233384025259175	0.237006887506355	0	0.564771800572066	0	0	0	0	0	0	0	0.164104461085012	0	0	0	0	0.0107784483106489	0	0	0
TARGET-10-PATFJP-09A	0	0	0.648427235134175	0.138255020243095	0	0.0636525044973066	0	0	0.0620869226903323	0	0	0	0	0.0868733927074902	0	0	0	0	0	0	0.00070492472760152	0
TARGET-10-PASKGG-09A	0.0429879363353919	0	0.306344097310125	6.6879655570269e-05	0	0.027600547110976	0	0	0.319494866319568	0	0	0.159048385553316	0	0.14021495419446	0	0	0	0	0	0	0.00424233352059399	0
TARGET-10-PAPCUR-09A	0.142796419906478	0.00163818511296341	0.205959880735832	0	0	0.497956159396644	0	0	0.0944403353172251	0	0	0.0572090195308576	0	0	0	0	0	0	0	0	0	0
TARGET-10-PARAKF-09A	0	0	0	0	0	0.950171533195063	0	0	0	0	0	0	0	0.0498284668049369	0	0	0	0	0	0	0	0
TARGET-10-PATSIY-09A	0	0	0.277750764738245	0.196400443875467	0	0	0	0	0.0887032090661037	0	0	0	0	0.437145582320184	0	0	0	0	0	0	0	0
TARGET-10-PARPHB-09A	0	0	0.382664067530762	0.317470059269568	0	0	0.0945980462027501	0.0271842813879137	0.0496275347278821	0	0	0	0	0.128456010881125	0	0	0	0	0	0	0	0
TARGET-10-PASVPZ-09A	0	0	0.445201200378078	0.130651664159062	0	0	0.188510815654442	0.0643019287703741	0	0	0	0	0	0.171334391038044	0	0	0	0	0	0	0	0
TARGET-10-PAUBTC-09A	0	0	0.286324198725715	0.69739179522907	0	0	0	0	0.0162840060452148	0	0	0	0	0	0	0	0	0	0	0	0	0
TARGET-10-PASJMK-09A	0.00712067085861347	0	0.228088932816674	0.00627082469140152	0	0.0849249885229084	0	0	0.415219374934631	0	0	0	0	0.258375208175771	0	0	0	0	0	0	0	0
TARGET-10-PANCVR-03A	0	0	0	0	0	0.993855569877254	0	0	0	0.00614443012274594	0	0	0	0	0	0	0	0	0	0	0	0
TARGET-10-PATKWU-09A	0	0	0.389159608445606	0.584369759537119	0	0	0.00443784598678506	0	0	0	0	0.00894264551160211	0	0	0	0	0.0130901405188873	0	0	0	0	0
TARGET-10-PASLAB-09A	0	0	0.506458299887806	0.369754222482635	0	0	0	0	0.123787477629559	0	0	0	0	0	0	0	0	0	0	0	0	0
TARGET-10-PAUCDC-09A	0	0	0.250610774070277	0.558938825553593	0	0	0.171559793374574	0	0	0	0	0	0	0.0188906070015569	0	0	0	0	0	0	0	0
TARGET-10-PASHDV-09A	0.000345844635888513	0	0.349097598353918	0.0679491925495944	0	0	0	0	0.0882146631827925	0	0	0	0	0.494392701277807	0	0	0	0	0	0	0	0
TARGET-10-PAPEFH-09A	0	0	0	0.112428946525567	0	0.647164698212205	0	0	0.0494649447961867	0	0	0.190941410466041	0	0	0	0	0	0	0	0	0	0
TARGET-10-PARUEU-09A	0	0	0.205502837084593	0.378994560362017	0	0	0	0.0595153982366293	0.108425683281602	0	0	0	0	0.247561521035159	0	0	0	0	0	0	0	0
TARGET-10-PASYHN-09A	0	0	0.453968675775801	0.43976274752252	0	0	0.0785757616286092	0	0	0	0	0.0218409238302739	0	0.00585189124279551	0	0	0	0	0	0	0	0
TARGET-10-PASWFN-09A	0.00113054479887364	0	0.351293821955729	0.0556926332018796	0	0.188543118108452	0.000495019598027134	0.244474295400201	0	0.00852336450076252	0.0012572356467084	0.0293055265258126	0	0.103633564221018	0	0	0	0	0	0	0.015650876042537	0
TARGET-10-PANKAK-09A	0	0	0.0015678876909115	0.385751277394306	0	0.470462853491587	0	0	0	0	0	0	0	0.142217981423196	0	0	0	0	0	0	0	0
TARGET-10-PARJSR-04A	0	0	0.0121500976183042	0.152108897684966	0	0.424866823749292	0	0	0.0444296672735314	0	0	0.149014098986045	0.217430414687861	0	0	0	0	0	0	0	0	0
TARGET-10-PANTSM-04A	0	0	0	0.457748116284953	0	0.468467808634147	0	0	0	0	0	0	0.0154764984045836	0.0583075766763163	0	0	0	0	0	0	0	0
TARGET-10-PASKAY-04A	0	0	0	0.254133896403	0	0.701383494270316	0	0	0	0	0	0	0	0.0444826093266843	0	0	0	0	0	0	0	0
TARGET-10-PARASZ-09A	0	0	0.548429292635595	0.105595582527824	0	0.098335453001537	0	0.0976300227331006	0.022049200630459	0	0	0.127960448471484	0	0	0	0	0	0	0	0	0	0
TARGET-10-PARGML-03A	0.0085531125706237	0	0.384547646975145	0	0	0.351007075718819	0	0.00241391779414961	0	0	0	0.0429195993735102	0.000954967452980376	0	0	0	0	0	0	0	0.209603680114772	0
TARGET-10-PARUKW-09A	0	0	0.455730571679208	0.0577123386782032	0	0.0944567069729523	0.00034379511989797	0.092140631691926	0	0	0	0.0776058177224327	0.0939507053838128	0.128059432751567	0	0	0	0	0	0	0	0
TARGET-10-PATBDJ-09A	0.000485983072478598	0	0.626263557534949	0.104333210210038	0	0	0	0.00774702079792392	0	0	0	0	0	0.261170228384611	0	0	0	0	0	0	0	0
TARGET-10-PATZYR-03A	0	0	0.450816675907108	0.544115460563754	0	0	0.00488437799815088	0	0	0	0	0	0	0	0	0	0	0	0	0	0.000183485530987047	0
TARGET-10-PATEVE-09B	0	0	0.000212580522463623	0.177529769150396	0	0.359139935027698	0	0	0	0	0	0.292526493331129	0.0353622620364722	0.135228959931841	0	0	0	0	0	0	0	0
TARGET-10-PARTKL-09A	0	0	0.208577156747637	0	0	0.76875660385368	0	0	0	0	0	0	0.0226662393986825	0	0	0	0	0	0	0	0	0
TARGET-10-PAPRCS-09A	0	0	0	0.128794036196822	0	0.704920525547257	0	0	0	0	0	0	0	0.166285438255921	0	0	0	0	0	0	0	0
TARGET-10-PANKMB-09A	0	0	0	0.136507414062823	0	0.817786055334966	0	0	0	0	0	0	0	0.0457065306022113	0	0	0	0	0	0	0	0
TARGET-10-PAPLTZ-04A	0	0	0	0.158169434452357	0	0.511377829410408	0	0	0	0	0	0	0.0124255208642119	0.318027215273023	0	0	0	0	0	0	0	0
TARGET-10-PARUFL-09B	0	0	0.037995962023353	0.142068420456348	0	0.538745840113117	0	0	0	0	0	0	0.0218826533185408	0.259307124088641	0	0	0	0	0	0	0	0
TARGET-10-PANWYH-09A	0	0	0.00160832188224809	0.588754687187643	0	0.312582922209402	0	0	0.0344802249972997	0	0	0	0	0.062573843723407	0	0	0	0	0	0	0	0
TARGET-10-PASFKA-09A	0.000202657182639856	0	0.662746103128285	0.216555032853906	0	0.0888374999028416	0	0.00168848257991861	0.00493515569358809	0	0	0.00211594903882379	0	0	0	0	0	0	0	0	0.0229191196199975	0
TARGET-10-PASKAY-09A	0	0	0.0476475768712815	0.18530972334029	0	0.764852114032371	0	0	0	0	0	0	0	0.00219058575605695	0	0	0	0	0	0	0	0
TARGET-10-PANSIA-09A	0	0	0	0	0	0.911682728981249	0	0	0	0	0	0	0.0573865838852025	0.030930687133548	0	0	0	0	0	0	0	0
TARGET-10-PARKLK-09A	0	0	0.609067567914195	0.341527689335224	0	0	0	0	0.0494047427505813	0	0	0	0	0	0	0	0	0	0	0	0	0
TARGET-10-PAPMVB-04A	0	0	0	0.0110152710832949	0	0.885813487127963	0	0	0.0864559441892435	0	0	0.00271084927255284	0.0140044483269457	0	0	0	0	0	0	0	0	0
TARGET-10-PATDDZ-09A	0	0	0.556145667502364	0.376718920316153	0	0	0	0	0.052316135806277	0	0	0	0	0.0148192763752052	0	0	0	0	0	0	0	0
TARGET-10-PAPIJB-04A	0	0	0.0122077993242095	0	0	0.81351490020214	0	0.085585439843171	0	0	0	0	0	0.0886918606304791	0	0	0	0	0	0	0	0
TARGET-10-PASILP-09B	0	0	0.0754510075937523	0.270144755166076	0	0.357652983370953	0	0	0	0	0	0	0.0139772707768769	0.270613177386444	0	0	0	0	0	0	0.0121608057058979	0
TARGET-10-PANIEU-03A	0	0	0	0	0	0.992068200806807	0	0	0	0	0	0	0.00793179919319283	0	0	0	0	0	0	0	0	0
TARGET-10-PAPKNC-09A	0.0608705746939842	0	0	0.00167781558778394	0	0.902779196679526	0	0	0	0	0	0.00858701013135726	0.0211272416746774	0.00297350727201231	0	0	0	0	0	0	0.00198465396065885	0
TARGET-10-PARVMR-09A	0	0	0.314814039913896	0.685185960086104	0	0	0	0	0	0	0	0	0	0	0	0	0	0	0	0	0	0
TARGET-10-PAPBES-03A	0	0	0.0133600582346944	0	0	0.948345220709227	0	0	0	0	0	0	0.0382947210560785	0	0	0	0	0	0	0	0	0
TARGET-10-PARWNW-09A	0	0	0.292624051063501	0.461072082113497	0	0	0	0	0.246303866823002	0	0	0	0	0	0	0	0	0	0	0	0	0
TARGET-10-PASHUI-04A	0	0	0.0396662648258427	0.0964775228665765	0	0.66141071278284	0	0.000694243038028863	0.0733681759219788	0.0514199043625238	0	0.004514848495116	0.0385299100782351	0.0339184176288585	0	0	0	0	0	0	0	0
TARGET-10-PASNTZ-09A	0	0	0.299789228176073	0.157087762067304	0	0.084569156806726	0	0.0388377406191315	0	0	0	0	0	0.419716112330765	0	0	0	0	0	0	0	0
TARGET-10-PATFVG-09A	0.000198122894379709	0	0.360320916716618	0.634708606517454	0	0	0	0.00400024842553536	0.000772105446012641	0	0	0	0	0	0	0	0	0	0	0	0	0
TARGET-10-PAPJIB-09A	0	0	0.256192722634948	0	0	0.631010504366733	0	0	0	0	0	0.0695916834441363	0.0432050895541827	0	0	0	0	0	0	0	0	0
TARGET-10-PARMFF-09A	0.0997081867876115	0	0.338917945061287	0.130679208431871	0	0.17070833135995	0	0	0.141280203670799	0	0	0.118342870117616	0	0	0	0	0	0	0	0	0.000363254570864807	0
TARGET-10-PARMKK-09A	0	0	0.90272516034733	0.015646134702677	0	0	0.0397356560354233	0.00844181318404603	0	0	0	0.00119122758807457	0	0.0322600081424492	0	0	0	0	0	0	0	0
TARGET-10-PANPJI-09A	0	0	0.0565735289476615	0.00343844986266761	0	0.796251281860314	0	0	0.0089860615412989	0	0	0	0.134750677788058	0	0	0	0	0	0	0	0	0
TARGET-10-PARWVN-03A	0.0136903070625373	0.000415820996086864	0.0610047522212806	0.00251671802827195	0	0.800597670903331	0	0	0	0	0	0.0793443960513476	0	0.0416903687861763	0	0	0	0	0	0	0.000739965950968839	0
TARGET-10-PAPBSY-09A	0	0	0	0.0525905986869274	0	0.867451089695097	0	0	0	0	0	0	0	0.0799583116179751	0	0	0	0	0	0	0	0
TARGET-10-PATITB-09A	0	0.000479843934034141	0.324458670625383	0	0	0	0	0	0.525517571292812	0	0	0.14954391414777	0	0	0	0	0	0	0	0	0	0
TARGET-10-PANLIC-09A	0	0	0	0	0	0.507066431115949	0	0	0	0	0	0	0.0884378030188003	0.404495765865251	0	0	0	0	0	0	0	0
TARGET-10-PATGLV-09A	0.0340822889890195	0	0.194480066964709	0.0396147179870732	0	0	0	0.100564345840832	0.0727663803703301	0	0	0	0	0.558492199848036	0	0	0	0	0	0	0	0
TARGET-10-PARJPL-09A	0	0	0.645982915004795	0.305590821300606	0	0	0	0	0	0	0	0	0	0.0484262636945996	0	0	0	0	0	0	0	0
TARGET-10-PATWIJ-09A	0	0	0.326343779595962	0.54761840725186	0	0	0	0	0.126037813152178	0	0	0	0	0	0	0	0	0	0	0	0	0
TARGET-10-PARBVI-09A	0	0	0	0.00110805867472823	0	0.628043820256503	0	0	0	0	0	0.035050457207044	0.0717250084614996	0.264072655400225	0	0	0	0	0	0	0	0
TARGET-10-PAPTLM-09A	0	0	0	0.321662772339134	0	0.664955490175535	0	0	0.0133817374853304	0	0	0	0	0	0	0	0	0	0	0	0	0
TARGET-10-PAPHJF-04A	0	0	0.0995001665851626	0.762024049645556	0	0.133635601897871	0	0	0	0	0	0	0	0	0	0	0	0	0	0	0.00484018187141013	0
TARGET-10-PAPJHR-09A	0	0	0.0531450496703841	0	0	0.632980716511526	0	0	0.0913775598851169	0	0	0.0925483527545163	0.100135557213705	0.0298127639647524	0	0	0	0	0	0	0	0
TARGET-10-PANUSN-03A	0	0	0.38511703153779	0	0	0.568805476807664	0	0	0	0.000198829586668629	0	0.0367008964683897	0.0091777655994875	0	0	0	0	0	0	0	0	0
TARGET-10-PANCVR-04A	0	0	0	0.0708903913974468	0	0.628796482655463	0	0	0	0	0	0	0	0.30031312594709	0	0	0	0	0	0	0	0
TARGET-10-PATXNK-09A	0	0	0.449143870300565	0.459424176995145	0	0	0	0	0.0142962500990502	0	0	0.0771357026052394	0	0	0	0	0	0	0	0	0	0
TARGET-10-PASVIN-09A	0	0	0.414722641204906	0.56043582270518	0	0	0	0	0.0248415360899145	0	0	0	0	0	0	0	0	0	0	0	0	0
TARGET-10-PARBVI-04A	0	0	0.233157394109503	0	0	0.302196006921567	0	0	0	0	0	0.264132465155941	0.00422059445532483	0.196293539357664	0	0	0	0	0	0	0	0
TARGET-10-PASWXZ-09A	0.000213808875522129	0	0.489903993314751	0.177000879292476	0	0.0552852870884896	0	0	0.00345279577860095	0	0	0	0	0.27414323565016	0	0	0	0	0	0	0	0
TARGET-10-PASRYW-03B	0.0783463720155696	0	0.0150181412321888	0.0492475500690076	0	0.593257843243803	0	0	0	0.0123969514071172	0	0.00607692766664349	0	0.214886823775026	0	0	0	0	0.0307693905906442	0	0	0
TARGET-10-PATHWV-09A	0	0	0.427791849671831	0.025505886619949	0	0.0257296985279864	0	0	0	0	0	0	0	0.520972565180233	0	0	0	0	0	0	0	0
TARGET-10-PANKRG-03A	0	0	0.130413102267659	0.090698830954652	0	0.61297077225699	0	0.109347381518945	0	0	0	0	0.00112401531424089	0.0554458976875128	0	0	0	0	0	0	0	0
TARGET-10-PASEVJ-09B	0	0	0	0.016804327343732	0	0.692538858409524	0	0	0	0	0	0.00943587963308107	0	0.281220934613663	0	0	0	0	0	0	0	0
TARGET-10-PAPISG-04A	0	0	0	0.199622812716911	0	0.693174033925753	0	0	0	0	0	0	0	0.107203153357336	0	0	0	0	0	0	0	0
TARGET-10-PAPDWT-04A	0	0	0.0378514862400919	0	0	0.781523837027253	0	0	0	0	0	0.0492650671496807	0.105324687523268	0.0260349220597071	0	0	0	0	0	0	0	0
TARGET-10-PATZVD-09A	0	0	0.188467963164252	0.194962383588657	0	0.135042874128439	0	0.195687892529023	0.10236428747246	0	0	0.144982531758224	0	0.0384920673589451	0	0	0	0	0	0	0	0
TARGET-10-PASZEW-09A	0	0	0.510456315473592	0.148350342289267	0	0	0	0	0.053675896110117	0	0	0	0	0.287517446127023	0	0	0	0	0	0	0	0
TARGET-10-PATRGV-09A	0	0	0.663013637080556	0.088820823595399	0	0.00329866580590216	0	0.0174764173142255	0.0620083587723414	0	0	0.165382097431576	0	0	0	0	0	0	0	0	0	0
TARGET-10-PATMRE-09A	0	0	0.251134499694671	0.502621901911641	0	0	0	0.0786062810000273	0.000398372943543559	0	0	0	0	0.166936088616167	0	0	0	0	0	0	0.000302855833950555	0
TARGET-10-PAPFXN-09A	0	0	0.0991213267422635	0	0	0.866325122024086	0	0	0	0	0	0.00635665917257532	0.0281968920610751	0	0	0	0	0	0	0	0	0
TARGET-10-PAPIJM-09A	0	0	0	0.0849793771546471	0	0.434718856200556	0	0	0.0172788133801483	0	0	0	0	0.463022953264649	0	0	0	0	0	0	0	0
TARGET-10-PASSZA-09A	0	0	0.489843021589253	0.493358516833943	0	0	0.0167984615768045	0	0	0	0	0	0	0	0	0	0	0	0	0	0	0
TARGET-10-PARAKF-04A	0	0	0.0755509792692109	0	0	0.861074405766124	0	0	0	0	0	0	0.0628778104986478	0.000496804466017177	0	0	0	0	0	0	0	0
TARGET-10-PASMHF-09A	0	0	0.536848392203501	0.343197243887584	0	0	0	0.0453545939168048	0.0381345604236856	0	0	0	0	0.0364652095684245	0	0	0	0	0	0	0	0
TARGET-10-PAPEJN-04A	0.00388531288731098	0	0.0247258529380191	0.120603572295591	0	0.615926780895092	0	0	0	0	0	0	0.0441476135930481	0.190710867390938	0	0	0	0	0	0	0	0
TARGET-10-PATZWA-03A	0	0	0.544722502009456	0.16282790529878	0	0.00523988822271362	0	0	0.0782675502244756	0	0	0	0	0.208942154244575	0	0	0	0	0	0	0	0
TARGET-10-PASLCJ-03B	0	0	0.124372695467537	0.163678791209906	0	0.622728976747332	0	0	0	0	0	0	0	0.0892195365752259	0	0	0	0	0	0	0	0
TARGET-10-PANUUF-09A	0	0	0.217753018488268	0	0	0.565101108870718	0	0	0	0	0	0.0768819234128982	0.140263949228116	0	0	0	0	0	0	0	0	0
TARGET-10-PANDBX-09B	0	0	0	0.0735079571255556	0	0.616592809377322	0	0	0	0	0	0	0	0.309899233497122	0	0	0	0	0	0	0	0
TARGET-10-PAPLDM-04A	0	0	0	0.102767553187503	0	0.830442829378126	0	0	0	0	0	0.0242678123795828	0.0257525895865811	0.0167692154682075	0	0	0	0	0	0	0	0
TARGET-10-PAPEFH-04A	0	0	0	0.117682234961447	0	0.652597099542875	0	0	0.0914453710056528	0	0	0.138275294490025	0	0	0	0	0	0	0	0	0	0
TARGET-10-PAUAZV-09A	0	0	0.424333477022957	0.311353725249482	0	0	0	0	0.264312797727561	0	0	0	0	0	0	0	0	0	0	0	0	0
TARGET-10-PASMNV-09A	0	0	0.571300452102791	0.368108809857945	0	0	0	0	0.0605907380392636	0	0	0	0	0	0	0	0	0	0	0	0	0
TARGET-10-PATCNI-09A	0	0	0.301628479682118	0.405667772019275	0	0	0.0144906991645256	0	0	0	0	0	0	0.274160468551072	0	0	0.00405258058300854	0	0	0	0	0
TARGET-10-PAPHZT-09B	0.0164676639354577	0	0	0.114002028125771	0	0.671147386714199	0	0	0	0	0	0.082995345222396	0	0.115350397158245	0	0	0	0	3.71788439306826e-05	0	0	0
TARGET-10-PATYCH-09A	0.000184656469460068	0.012314558251722	0.70442444277745	0.212387267448539	0	0	0	0	0.0285282618242938	0	0	0	0	0.0342008423810747	0	0.00795997084745995	0	0	0	0	0	0
TARGET-10-PARMRF-09A	0.106240851736239	0	0.30842337889209	0.215597153929198	0	0	0	0	0.311930307632173	0	0	0	0	0.0261478973368448	0	0	0	0	0	0	0.031660410473455	0
TARGET-10-PARWDM-09B	0.0183113002197127	0	0.180033721645776	0.658754022708488	0	0.000893783198118531	0	0.0204097306859797	0.116005917984398	0	0	0	0	0	0	0	0	0	0	0	0.00559152355752696	0
TARGET-10-PAPGYC-09A	0	0	0.0913085012151402	0	0	0.645749780113414	0	0	0	0	0	0.0794283105080444	0	0.183513408163401	0	0	0	0	0	0	0	0
TARGET-10-PATYJK-09A	0	0	0.215414057761392	0.154292353234803	0	0	0	0.263229899010071	0.0834745018361676	0	0	0	0	0.283589188157566	0	0	0	0	0	0	0	0
TARGET-10-PANWEZ-09B	0	0	0	0.204779069472921	0	0.570239472015455	0	0	0	0	0	0.0211640330083622	0.0291913873595946	0.174626038143667	0	0	0	0	0	0	0	0
TARGET-10-PATMAF-09A	0	0	0.154876876275832	0	0	0.03539459699949	0	0.287671536637825	0	0	0	0	0.207510745671285	0.314546244415567	0	0	0	0	0	0	0	0
TARGET-10-PATELK-03B	0	0	0	0.225258213646996	0	0.774741786353004	0	0	0	0	0	0	0	0	0	0	0	0	0	0	0	0
TARGET-10-PASLMB-03B	0	0	0	0.499610073387775	0	0.215965025704339	0	0	0	0	0	0.0504431539937343	0	0.233969619356463	0	0	0	0	0	0	1.21275576880612e-05	0
TARGET-10-PARBGL-09B	0	0	0	0.0564339056663195	0	0.713632029684954	0	0	0	0	0	0	0	0.229934064648726	0	0	0	0	0	0	0	0
TARGET-10-PANFNZ-03A	0	0	0.251065369036967	0	0	0.459659434647238	0	0	0	0	0	0.119047086548607	0.169440048995507	0.000788060771680437	0	0	0	0	0	0	0	0
TARGET-10-PANSPW-09A	0.000223965237263232	0	0.0280649841257057	0.0031990349144134	0	0.85981454998339	0	0	0	0	0	0.0595587659885827	0.006910999645656	0.0257475973943388	0	0	0	0	0	0	0.0164801027106505	0
TARGET-10-PARFTR-04A	0	0	0	0.506250052918099	0	0.493749947081901	0	0	0	0	0	0	0	0	0	0	0	0	0	0	0	0
TARGET-10-PARNMF-04A	0	0	0.0475970740139665	0.0941983625977077	0	0.730393064121931	0	0	0	0	0	0	0.0162489516343549	0.11156254763204	0	0	0	0	0	0	0	0
TARGET-10-PARUNW-09B	0	0	0	0.507774729534396	0	0.424640248374204	0	0	0	0	0	0	0	0.0675850220913998	0	0	0	0	0	0	0	0
TARGET-10-PARNMF-03A	0	0	0.0425085909183865	0.159690967162022	0	0.775229077757193	0	0	0	0	0	0	0	0.0225713641623985	0	0	0	0	0	0	0	0
TARGET-10-PAPACP-04A	0	0	0.000249250487162567	0.307082331927063	0	0.643488134881269	0	0	0	0	0	0	0	0.0491802827045062	0	0	0	0	0	0	0	0
TARGET-10-PARDWE-03A	0	0	0	0.191737493201022	0	0.754321878936762	0	0	0	0.000848909335514655	0	0	0	0.0514978322070391	0	0	0	0	0.00037324535249755	0	0.0012206409671646	0
TARGET-10-PANEUH-09A	0	0	0.033222634776083	0.00228822526211628	0	0.907395917203745	0	0	0	0	0	0	0.0570932227580554	0	0	0	0	0	0	0	0	0
TARGET-10-PARGFL-09A	0	0	0.627165204860055	0	0	0	0	0	0.0752099100929665	0	0	0	0	0.297624885046978	0	0	0	0	0	0	0	0
TARGET-10-PASJJR-09A	0	0	0.362105665808842	0.0466020699103792	0	0	0	0	0	0	0	0.301310159649443	0	0.289982104631336	0	0	0	0	0	0	0	0
TARGET-10-PASSPP-09A	0	0	0.659072902359628	0.168148393730997	0	0	0	0.147431747968844	0	0	0	0	0	0.0253469559405305	0	0	0	0	0	0	0	0
TARGET-10-PATLHS-09A	0	0	0.343142704252032	0.313997549274082	0	0	0	0	0.00194931305486328	0	0	0	0	0.340910433419022	0	0	0	0	0	0	0	0
TARGET-10-PATCKV-09A	0	0	0.173410417816091	0.0383756778657072	0	0.210506508396848	0.00122311641829486	0.219186449460795	0.0104894564121023	0	0	0.0789114978784488	0	0.267896875751712	0	0	0	0	0	0	0	0
TARGET-10-PAPLUG-09A	0	0	0	0.0444872073231856	0	0.772180264727581	0	0	0	0	0	0	0.0529071730104997	0.130425354938734	0	0	0	0	0	0	0	0
TARGET-10-PAPRMM-09B	0	0	0	0.388650564551593	0	0.450567680680766	0	0	0	0.00450933601184769	0	0	0	0.156272418755793	0	0	0	0	0	0	0	0
TARGET-10-PAPJXI-04A	0	0	0	0.0861300614943732	0	0.499302784498438	0	0	0.00815501858563563	0	0	0.111048694929169	0.0451604506674844	0.2502029898249	0	0	0	0	0	0	0	0
TARGET-10-PANXDB-03A	0	0	0.229428417801909	0.0738102819065017	0	0.413079350777642	0	0	0	0	0	0.0902684306490692	0.0254795957826551	0.167933923082223	0	0	0	0	0	0	0	0
TARGET-10-PATDBU-09A	0	0	0.46740173020871	0.309820582605881	0	0	0	0.0340746225732518	0.145647969211074	0	0	0	0	0.0430550954010844	0	0	0	0	0	0	0	0
TARGET-10-PASMGZ-09B	0	0	0	0.644600018690059	0	0.334305391970951	0	0	0	0	0	0	0.02109458933899	0	0	0	0	0	0	0	0	0
TARGET-10-PASWZJ-09A	0	0	0.49024581313238	0.145596573917115	0	0	0	0.0333222379838349	0.150795162336249	0	0	0	0	0.180040212630421	0	0	0	0	0	0	0	0
TARGET-10-PARVEI-09A	0	0	0.508319183334125	0.317434356396699	0	0.00298311783010644	0.17126334243907	0	0	0	0	0	0	0	0	0	0	0	0	0	0	0
TARGET-10-PATCTI-09A	0.0980172704343127	0	0.00020025588719435	0.127316557334842	0	0.774465916343651	0	0	0	0	0	0	0	0	0	0	0	0	0	0	0	0
TARGET-10-PARMSP-09A	0	0	0.302572921161162	0	0	0.505570172989951	0	0	0	0.00345210557142165	0	0.0649273051219412	0.123477495155525	0	0	0	0	0	0	0	0	0
TARGET-10-PANRWG-09A	0	0	0.104651210705999	0	0	0.641158654277189	0	0	0	0	0	0	0.0997452325345337	0.0836733441237438	0	0	0	0	0	0	0.0707715583585338	0
TARGET-10-PARSNX-09A	0.000127780971065407	0	0.604635631220608	0.273111243315685	0	0	0	0.0291435482419013	0.0498581345425114	0	0	0.000134163060839674	0	0.0111044773014759	0	0	0	0	0	0	0.031885021345914	0
TARGET-10-PARTJL-09A	0	0	0.399651544041384	0	0	0.506956980144527	0	0	0.0394943565191982	0	0	0.0538971192948909	0	0	0	0	0	0	0	0	0	0
TARGET-10-PAUBXP-09A	0	0	0.308654669622016	0.332225295946677	0	0	0.110039712035576	0.000253363246707459	0.00438492832258663	0	0	0	0	0.244442030826437	0	0	0	0	0	0	0	0
TARGET-10-PARSZH-09A	0	0	0.114248861059129	0.00316289355733281	0	0.620832177868678	0	0	6.36114886897515e-05	0	0	0.118961690402984	0	0.142730765623186	0	0	0	0	0	0	0	0
TARGET-10-PATDMN-09A	0	0	0.399417691660567	0.0549166176136265	0	0.0543451804092819	0	0	0.0335941190583298	0	0	0	0	0.457726391258195	0	0	0	0	0	0	0	0
TARGET-10-PASGFH-09A	0	0	0.489498728656838	0	0	0.000263215443964811	0	0	0.367099818964624	0	0	0.109703261354516	0	0.0334349755800564	0	0	0	0	0	0	0	0
TARGET-10-PASLBB-09A	0	0	0.215583349044253	0.0515632783737432	0	0	0.00899822262416658	0.010096360306833	0	0	0	0.143401575413981	0	0.570357214237023	0	0	0	0	0	0	0	0
TARGET-10-PASJLN-09A	0	0	0.513755081322356	0.326736941752569	0	0	0	0	0.0308086631836478	0	0	0	0	0.128699313741427	0	0	0	0	0	0	0	0
TARGET-10-PATCDZ-09A	0	0	0.34899324429933	0.549200238444952	0	0	0	0	0.0765579863312815	0	0	0	0	0.0252485309244371	0	0	0	0	0	0	0	0
TARGET-10-PASTLP-09A	0	0	0.519982645666641	0.14750323221493	0	0	0	0.160902099363679	0.0045388177693535	0	0	0.0244163194651462	0.000569691225464012	0.142087194294787	0	0	0	0	0	0	0	0
TARGET-10-PATLRZ-09A	0.0123726296790098	0	0.428495848639164	0.388919494878138	0	0.00728498495287815	0.0020193327512865	0	0	0	0	0.100528609928069	0	0.0603790991714541	0	0	0	0	0	0	0	0
TARGET-10-PARFPJ-09A	0.330879390337154	0	0.310399096349679	0.01651487981011	0	0.148618010293583	0	0.0877499676537277	0.00824339287008771	0.000964680751608731	0	0.0935228033318017	0	0.00310777860224855	0	0	0	0	0	0	0	0
TARGET-10-PARGFV-04A	0	0	0.000693452576325301	0	0	0.812943616357483	0	0	0	0	0	0.127992269945147	0.0583706611210447	0	0	0	0	0	0	0	0	0
TARGET-10-PATRAB-09A	0	0	0.80707060254106	0.0790508368853857	0	0	0	0	0.033401256046798	0	0	0	0	0.0804773045267559	0	0	0	0	0	0	0	0
TARGET-10-PASTDU-09A	0	0	0.260810437547126	0.157792028410274	0	0	0.0486149236316936	0.289167699739858	0	0	0	0.0845416729640771	0	0.159073237706971	0	0	0	0	0	0	0	0
TARGET-10-PASFHR-09A	0	0	0.275916620736625	0.300975495785451	0	0	0	0	0.369472837959413	0	0	0	0	0.053635045518512	0	0	0	0	0	0	0	0
TARGET-10-PARWXF-03B	0	0	0	0	0	0.86123528000123	0	0	0	0	0	0.0942172609474117	0.0419111798100137	0.00263627924134474	0	0	0	0	0	0	0	0
TARGET-10-PAPGFP-09A	0	0	0	0	0	0.805232543989769	0	0	0.0405339978372109	0	0	0.152575975365286	0.00165748280773508	0	0	0	0	0	0	0	0	0
TARGET-10-PARNSH-03A	0	0	0.115603180299628	0	0	0.73930286197299	0	0	0	0.000603543184812224	0	0.0478957220368974	0.0965946925056725	0	0	0	0	0	0	0	0	0
TARGET-10-PARJSR-09A	0	0	0.12158312695363	0	0	0.480027392099859	0	0.303123783149129	0	0	0	0.0952656977973821	0	0	0	0	0	0	0	0	0	0
TARGET-10-PATGXS-09A	0	0	0.0915350274671497	0	0	0	0	0.00172266250676419	0.817517067815592	0.000109131087873482	0	0	0	0.0891161111226203	0	0	0	0	0	0	0	0
TARGET-10-PAUCDY-09A	0	0	0.144647543925258	0	0	0	0	0	0.0709991037203365	0	0	0	0.368670159327468	0.415683193026937	0	0	0	0	0	0	0	0
TARGET-10-PATIBE-09A	0	0	0.544045283708766	0.195573563381825	0	0	0	0.112618879403962	0	0	0	0	0	0.147762273505447	0	0	0	0	0	0	0	0
TARGET-10-PARNMV-09A	0	0	0.435901096208002	0.216048852086331	0	0	0	0.112177799157782	0.101432502535547	0	0	0	0	0.134439750012339	0	0	0	0	0	0	0	0
TARGET-10-PAUBRD-09A	0	0	0.696478161612681	0.043732289316694	0	0	0	0.0265920157230495	0.0112777237516957	0	0	0.0273575299038835	0	0.194562279691996	0	0	0	0	0	0	0	0
TARGET-10-PATEMI-09A	0	0.0772014258868891	0.0750620575582012	0	0	0.092967516511667	0	0.333856153144356	0	0	0	0.0899889341388097	0	0.330923912760077	0	0	0	0	0	0	0	0
TARGET-10-PARBRK-04A	0	0	0.068174152112192	0	0	0.761359758510092	0	0	0	0	0	0	0	0.170466089377716	0	0	0	0	0	0	0	0
TARGET-10-PATSDS-03A	0	0	0.491379810809002	0.175836127737792	0	0	0	0.142421002303878	0	0	0	0.190363059149328	0	0	0	0	0	0	0	0	0	0
TARGET-10-PAPNFY-04A	0	0	0.201995473908272	0.000607912383144522	0	0.599928261219647	0	0	0	0	0	0.0914502645790566	0.024775102071896	0.0812429858379834	0	0	0	0	0	0	0	0
TARGET-10-PARPET-09A	0	0	0.318385079234467	0.681614920765533	0	0	0	0	0	0	0	0	0	0	0	0	0	0	0	0	0	0
TARGET-10-PARWRJ-09B	0	0	0	0.505176197138051	0	0.432371602794396	0	0	0	0.00535609595431304	0	0	0.0166914540964442	0.0404046500167957	0	0	0	0	0	0	0	0
TARGET-10-PATFRM-09A	0	0.376563496059212	0.206567521829101	0	0	0	0	0.0197568683725593	0	0	0.084495861728697	0.178321589395346	0	0.134294662615086	0	0	0	0	0	0	0	0
TARGET-10-PASYCN-09A	0	0	0.750764726846587	0.141422681167282	0	0.0223725033120893	0	0.0536444086602823	0.0317956800137595	0	0	0	0	0	0	0	0	0	0	0	0	0
TARGET-10-PATEYS-09A	0	0	0.566257483480968	0.189713037090836	0	0	0.0391615259996276	0.0358738926053538	0.000333226978410802	0	0	0	0	0.168364755776539	0	0	0.000296078068264541	0	0	0	0	0
TARGET-10-PASCIU-03A	0	0	0.0348705684196087	0	0	0.965129431580391	0	0	0	0	0	0	0	0	0	0	0	0	0	0	0	0
TARGET-10-PARMIH-09A	0	0	0.0893475865673261	0.712213794099673	0	0	0	0	0.198438619333001	0	0	0	0	0	0	0	0	0	0	0	0	0
TARGET-10-PARJAY-09A	0.00338762800980527	0	0.479871433160224	0.254535718877822	0	0.00629608829657795	0	0.0240656261173761	0.210700745452335	0	0	0	0	0.000121328857686209	0	0	0	0	0	0	0.0210214312281738	0
TARGET-10-PARXLS-09A	0	0	0.0185449832415962	0.875083128435453	0	0	0	0	0.106371888322951	0	0	0	0	0	0	0	0	0	0	0	0	0
TARGET-10-PATWHB-09A	0.000698878023226263	0	0.150248511152668	0	0	0.000792236818911657	0	0	0.707225976019464	0	0	0.137978266667109	0	0	0	0	0	0	0	0	0.00305613131862054	0
TARGET-10-PANSHK-04A	0	0	0.0123188429221047	0.126435693262064	0	0.585923752249981	0	0	0.00555047536996266	0	0	0.14593280572028	0.052445843034884	0.0713925874407242	0	0	0	0	0	0	0	0
TARGET-10-PANUSN-04A	0.149821929042151	0.00662745648774943	0.00303398416045751	0	0	0.0503223618143129	0	0	0.747609961280089	0	0	0.0425843072152408	0	0	0	0	0	0	0	0	0	0
TARGET-10-PASIIY-09A	0	0	0.25554988954999	0.298645070342895	0	0	0	0.0238471071036765	0.13975999519242	0	0	0	0	0.282197937811019	0	0	0	0	0	0	0	0
TARGET-10-PASIZE-09B	0	0	0	0.767184007485227	0	0.230658553544362	0	0	0	0	0	0.000673725062086191	0.000590588772337888	0.000893125135987931	0	0	0	0	0	0	0	0
TARGET-10-PAPDUV-04A	0	0	0	0.047286658220368	0	0.283660969370195	0	0	0.012637724105628	0	0	0.147094383564621	0.118608402451302	0.390711862287886	0	0	0	0	0	0	0	0
TARGET-10-PASDYK-03A	0	0	0.165361157494865	0	0	0.728575030538374	0	0.0515758844695043	0	0	0	0	0.0544879274972569	0	0	0	0	0	0	0	0	0
TARGET-10-PARYAJ-09B	0	0	0	0.601744731563784	0	0.398255268436216	0	0	0	0	0	0	0	0	0	0	0	0	0	0	0	0
TARGET-10-PASXMF-09A	0	0	0.316442352336692	0.481488579951867	0	0	0.192382535706504	0.00968653200493727	0	0	0	0	0	0	0	0	0	0	0	0	0	0
TARGET-10-PAUAJA-09A	0.000327399956087182	0	0.131325241749016	0.257096359556966	0.0013839552042747	0	0.0611577938364376	0.134707513118671	0	0	0	0	0	0.412452240597497	0	0	0	0	0	0	0.00154949598105013	0
TARGET-10-PATAXS-09A	0.0115070485220694	0	0.362174773805946	0.12567443703577	0	0.170957127694216	0	0	0.313767893061654	0	0	0	0	0	0	0	0	0	0	0	0.0159187198803437	0
TARGET-10-PARDWN-09B	0	0	0.112317555778483	0.133104565888362	0	0.366731815557176	0	0	0	0	0	0	0	0.387846062775979	0	0	0	0	0	0	0	0
TARGET-10-PAPTAT-09B	0	0	0	0.540334618324596	0	0.42044105522677	0	0	0	0	0	0	0.00953689557960789	0.0296874308690253	0	0	0	0	0	0	0	0
TARGET-10-PATZSL-09A	0	0	0.358735384305744	0.628257672378989	0	0	0	0	0.0130069433152671	0	0	0	0	0	0	0	0	0	0	0	0	0
TARGET-10-PAPCVZ-04A	0	0	0.0883315694977174	0.196317719581476	0	0.645898708598975	0	0	0	0.00792907361943163	0	0.05680995322813	0.00471297547427028	0	0	0	0	0	0	0	0	0
TARGET-10-PANSXG-09A	0	0	0.0180980488254602	0.00279336866564719	0	0.914987351168848	0	0.000497747816883103	0	0.00720953653299074	0	0	0.00406146756975815	0.0523524794204127	0	0	0	0	0	0	0	0
TARGET-10-PARMSP-04A	0	0	0	0	0	0.492926453077765	0	0	0	0	0	0.00863783857780231	0.0110423239563546	0.487393384388079	0	0	0	0	0	0	0	0
TARGET-10-PAPRFE-09A	0	0	0	0.287305766242487	0	0.694530768903898	0	0	0.00557319288013469	0	0	0	0.0125902719734804	0	0	0	0	0	0	0	0	0
TARGET-10-PAKSWW-04A	0.746649083995399	0	0.0310571458757477	0	0	0	0	0	0	0	0	0	0	0	0	0	0.0137733981823511	0	0	0	0.208520371946502	0
TARGET-10-PATBTX-09A	0.06986031855621	0	0.551000293017213	0.122585624394332	0	0	0.0294683091801112	0.0381627593439277	0.00233099651058301	0	0	0.0294258889017987	0	0.0194957840529294	0	0	0	0	0	0	0.137670026042895	0
TARGET-10-PAPSPG-04A	0	0	0	0.166396086703817	0	0.654911035039982	0	0	0.160136032763034	0	0	0.0185568454931672	0	0	0	0	0	0	0	0	0	0
TARGET-10-PARNBN-09A	0.00726170933135051	0.000449518853783581	0.315819088614695	0.138582025830237	0	0	0	0	0.504063555602517	0	0	0	0	0.0028458094305376	0	0.000523696891734255	0	0	0	0	0.0304545954451447	0
TARGET-10-PARMXF-04A	0.497671928193806	0	0.106046390331325	0	0	0	0	0	0	0	0	0	0	0	0	0	0	0	0.176620194572237	0	0.219661486902631	0
TARGET-10-PANSHK-09A	0	0	0	0.505576670410793	0	0.494423329589207	0	0	0	0	0	0	0	0	0	0	0	0	0	0	0	0
TARGET-10-PATCZN-09A	0	0	0.533192464771226	0.421366905816157	0	0	0	0	0.0230854658618667	0	0	0	0	0.0223551635507512	0	0	0	0	0	0	0	0
TARGET-10-PATXKW-03A	0.0044017426126	0	0.22688308373151	0	0	0.0433066978724889	0	0.389981667417126	0	0	0	0	0.0456823297902284	0.289744478576046	0	0	0	0	0	0	0	0
TARGET-10-PASYIS-09A	0	0	0.512760611839288	0.00785468770483602	0	0	0	0.138772750102676	0.00750043171234627	0	0	0	0	0.333111518640854	0	0	0	0	0	0	0	0
TARGET-10-PASUSV-09A	0	0	0.389871839922707	0.577444863095988	0	0	0	0	0.0326832969813049	0	0	0	0	0	0	0	0	0	0	0	0	0
TARGET-10-PARMWH-09A	0	0	0.399218258375468	0	0	0.167521046084968	0	0.0272865838808967	0.0242723173878436	0	0	0	0	0.381701794270824	0	0	0	0	0	0	0	0
TARGET-10-PANWHJ-09A	0	0	0.064591456633455	0	0	0.9330660881412	0	0	0	0	0	0	0.00179394404480912	0.000548511180535648	0	0	0	0	0	0	0	0
TARGET-10-PATBNT-09A	0	0	0.237685613764338	0.433578764712988	0	0	0	0	0.328735621522673	0	0	0	0	0	0	0	0	0	0	0	0	0
TARGET-10-PANSBR-09A	0	0	0	0.119801851887411	0	0.860675956469889	0	0	0	0	0	0	0	0.0195221916427006	0	0	0	0	0	0	0	0
TARGET-10-PATYWV-09A	0	0	0.5116493102046	0.282550384448817	0	0.000339374040143815	0.0842455316860801	0	0.0126478339378278	0	0	0	0	0.0994208885591106	0	0	0	0	0	0	0.00914667712342124	0
TARGET-10-PASRMM-09A	0	0	0.00115933085645659	0.975221928103527	0	0	0	0	0.0236187410400165	0	0	0	0	0	0	0	0	0	0	0	0	0
TARGET-10-PAPGFP-04A	0.0285654460999253	0	0.00591075439344371	0	0	0.603453873442232	0	0	0	0	0	0.253831382635628	0	0.108238543428771	0	0	0	0	0	0	0	0
TARGET-10-PATZFF-09A	0	0	0.451306728466273	0.499349694588573	0	0	0	0	0.0493435769451544	0	0	0	0	0	0	0	0	0	0	0	0	0
TARGET-10-PAPNNX-09A	0	0	0.0144987368257537	0	0	0.640157594057939	0	0	0.19009736857581	0.000163518861418044	0	0.137463175972931	0.0176196057061478	0	0	0	0	0	0	0	0	0
TARGET-10-PASYGM-03A	0.00118222952487075	0	0.355541850388639	0	0	0.580808510552908	0	0	0.0104224884624928	0	0	0.0319062702276493	0	0	0	0	0	0	0	0	0.0201386508434399	0
TARGET-10-PARXMV-03A	0	0	0.568516848413074	0.154510345827275	0	0	0	0	0.033015801744768	0	0	0	0	0.243957004014883	0	0	0	0	0	0	0	0
TARGET-10-PATGKE-09A	0.00025559313639508	0	0.515511583154473	0.197793605435966	0	0	0	0	0.197680012853746	0	0	0	0	0.0630147826741109	0	0	0	0	0	0	0.0257444227453097	0
TARGET-10-PASHUP-09A	0	0	0.587155761417277	0.277763703068181	0	0	0	0.0373486203066061	0.0106035127962191	0	0	0	0	0.0871284024117174	0	0	0	0	0	0	0	0
TARGET-10-PAPJHB-04A	0	0	0	0	0	0.626428880317511	0	0	0	0	0	0.141167733123151	0.211144225383546	0.0212591611757916	0	0	0	0	0	0	0	0
TARGET-10-PASYWF-03A	0	0	0.808599986536724	0.0807153574854036	0	0	0	0.0164571474169516	0	0	0	0	0	0.0942275085609202	0	0	0	0	0	0	0	0
TARGET-10-PAPKNJ-09B	0	0	0	0.790398164404099	0	0.120847529516086	0	0	0	0	0	0	0	0.0887543060798155	0	0	0	0	0	0	0	0
TARGET-10-PARIYD-09A	0	0	0.404945127069396	0.102463755727864	0	0	0	0.265024297780952	0.0243597866079518	0	0	0.104346110125293	0	0.0988609226885433	0	0	0	0	0	0	0	0
TARGET-10-PASUGC-09A	0	0	0.351471743120516	0.603750389894225	0	0	0.0267716270394424	0.0138921305716481	0.00411410937416862	0	0	0	0	0	0	0	0	0	0	0	0	0
TARGET-10-PATLNZ-09A	0.00803838814870968	0.00117768120819729	0.396852886863338	0.203237973047912	0	0.112982065040924	0	0	0.277579781798977	0	0	0	0	0	0	0	9.08270422203955e-05	0	0	0	4.03968497206499e-05	0
TARGET-10-PASXSI-09A	0	0	0.659084253341864	0.24857595084413	0	0	0	0.0461603140741278	0	0	0	0	0	0.0461794817398787	0	0	0	0	0	0	0	0
TARGET-10-PATRUN-09A	0	0	0.172550993348455	0.570325730177442	0	0	0	0	0.212015712858065	0	0	0	0	0.0451075636160373	0	0	0	0	0	0	0	0
TARGET-10-PARXCD-09B	0	0	0.106147385936975	0.00526809957844795	0	0.727496813642863	0	0	0	0.000678849216038546	0	0.00877381397708681	0.0434579034610342	0.108177134187554	0	0	0	0	0	0	0	0
TARGET-10-PARUGP-09A	0	0	0	0.0278498459416794	0	0.889133889500334	0	0	0	0	0	0.0117164014025478	0	0.0712998631554392	0	0	0	0	0	0	0	0
TARGET-10-PASKCL-09B	0	0	0.427622927958658	0.490310170822766	0	0	0	0.0310054874997011	0.0510614137188752	0	0	0	0	0	0	0	0	0	0	0	0	0
TARGET-10-PARIAD-03A	0	0	0.198292275424928	0	0	0.667768585261063	0	0	0	0	0	0.0755138832520124	0	0	0	0	0	0	0	0	0.0584252560619962	0
TARGET-10-PARIAD-04A	0	0	0	0.0405975186747161	0	0.560301182731456	0	0	0	0	0	0.211362931497056	0	0.187738367096771	0	0	0	0	0	0	0	0
TARGET-10-PATEFF-09A	0	0	0.352507781451957	0.475366590565891	0	0	0	0	0.172125627982152	0	0	0	0	0	0	0	0	0	0	0	0	0
TARGET-10-PASYSJ-09A	0	0	0.683247962723867	0.124218578910143	0	0	0	0	0.0914481647194385	0	0	0	0	0.101085293646551	0	0	0	0	0	0	0	0
TARGET-10-PATGYH-09A	0	0	0.236840296054788	0.571797099726493	0	0	0.0715617303040203	0.0173895350334248	0.0471594206431154	0	0	0	0	0.055251918238159	0	0	0	0	0	0	0	0
TARGET-10-PATCTI-04A	0.00824262854048717	0	0	0	0	0.889958279372397	0	0	0	0	0	0.0348195210343312	0	0.0669795710527841	0	0	0	0	0	0	0	0
TARGET-10-PASCIU-03A.1	0	0	0.0453316974855555	0	0	0.871936622469796	0	0	0	0.00121360815815726	0	0.0492420141068034	0	0.0322760577796882	0	0	0	0	0	0	0	0
TARGET-10-PATENL-09A	0	0	0.427844646787843	0.345966334010009	0	0	0	0	0.0583117784410776	0	0	0	0	0.161972260144125	0	0	0	0	0	0	0.0059049806169449	0
TARGET-10-PATALJ-09A	0	0.00047850213869887	0.599549249151014	0.242482845494451	0	0	0.0750348264788447	0	0	0	0	0	0	0.0524780513874839	0	0	0.0274427799633287	0	0	0	0.00253374538617809	0
TARGET-10-PANATY-09B	0	0	0	0.167454490940748	0	0.442578040074474	0	0	0	0	0	0	0	0.389967468984778	0	0	0	0	0	0	0	0
TARGET-10-PATJBC-09A	0	0	0.509208579152413	0	0	0	0	0.196005035179509	0	0	0	0.115592490504009	0	0.179193895164069	0	0	0	0	0	0	0	0
TARGET-10-PATHFE-09A	0	0	0.313105424050344	0.618555527020345	0	0	0	0	0.0683390489293111	0	0	0	0	0	0	0	0	0	0	0	0	0
TARGET-10-PASKXN-09A	0	0	0	0.262651690418758	0	0	0	0	0.737348309581242	0	0	0	0	0	0	0	0	0	0	0	0	0
TARGET-10-PATGMP-09A	0.00659387168970168	0	0.496017311258851	0.435024930670824	0	0	0	0.0118619474784519	0.0367316834387974	0	0	0	0	0.000717668761645476	0	0	1.20459004377315e-06	0	0	0	0.0130513821116843	0
TARGET-10-PARVHY-09A	0	0	0.287773662710513	0.365337212411414	0	0	0.0957135534594001	0	0.138159346868241	0	0	0	0	0.0972078936145225	0	0	0	0	0	0	0.0158083309359101	0
TARGET-10-PAPLDL-04A	0	0	0	0.0251060704465058	0	0.624477996033345	0	0.00073376982119755	0.186000986500571	0	0	0.12251675020503	0	0.0411644269933503	0	0	0	0	0	0	0	0
TARGET-10-PAPEJN-09A	0	0	0	0.267383038922984	0	0.612242844054052	0	0	0	0	0	0	0	0.120374117022964	0	0	0	0	0	0	0	0
TARGET-10-PASTSR-09B	0	0	0	0.473209615127808	0	0.393238442807584	0	0	0	0	0	0.00166981759889061	0	0.131882124465717	0	0	0	0	0	0	0	0
TARGET-10-PASKRN-03A	0.000131484039615041	0	0.586016782021062	0.113139248173232	0	0.152440330408692	0	0.00518871944898385	0.0757464657185234	0	0	0.0478595462363026	0	0	0	0.00715474554658658	0	0	0	0	0.0123226784070023	0
TARGET-10-PATXNR-09A	0	0	0.554889258796724	0.430056561505578	0	0	0	0	0.0150541796976978	0	0	0	0	0	0	0	0	0	0	0	0	0
TARGET-10-PARFLV-04A	0	0	0.00893506615073482	0.201650152602325	0	0.695631574508352	0	0	0	0	0	0	0	0.0937832067385884	0	0	0	0	0	0	0	0
TARGET-10-PANKAK-09A.1	0	0	0	0.319701671118942	0	0.620859674042647	0	0	0	0	0	0	0	0.0594386548384114	0	0	0	0	0	0	0	0
TARGET-10-PASXUU-09A	0	0	0.360259765016884	0.328177187380278	0	0	0	0.169353857064621	0.0521167953322288	0	0	0.0900923952059878	0	0	0	0	0	0	0	0	0	0
TARGET-10-PAUBPY-09A	0	0	0.454711233974846	0.156415026900117	0	0.000320775379467982	0	0	0	0	0	0.000935645776354855	0	0.387617317969214	0	0	0	0	0	0	0	0
TARGET-10-PASHUI-09A	0	0	0	0.136314824637317	0	0.784104575822023	0	0	0	0	0	0	0	0.0795805995406603	0	0	0	0	0	0	0	0
TARGET-10-PATDRC-03A	0	0	0.612610337368869	0.0789679681727776	0	0.0633732371287355	0.00102789769332374	0.118381781003406	0.074316052016688	0	0	0	0	0.0349186316130435	0	0.0133877116811032	0	0	0	0	0.00301638332205325	0
TARGET-10-PAPZST-09A	0.22136644120135	0.000695509683222245	0.0101406858042559	0	0	0.431284655215469	0	0	0	0	0	0.132692555144017	0	0.19598564866404	0	0	0	0	0.00783450428764532	0	0	0
TARGET-10-PATFJD-09A	0	0	0.199189265137717	0.462302104246744	0	0	0	0	0.338508630615539	0	0	0	0	0	0	0	0	0	0	0	0	0
TARGET-10-PASTXU-09A	0	0	0.452751380032389	0.547248619967611	0	0	0	0	0	0	0	0	0	0	0	0	0	0	0	0	0	0
TARGET-10-PAPDJM-04A	0	0	0	0	0	0.736812564945517	0	0.00757802893686738	0	0	0	0.0234861860459612	0	0.232123220071655	0	0	0	0	0	0	0	0
TARGET-10-PATLMA-03A	0	0	0.704779478224104	0.0461244329074935	0	0.0667467379891773	0.0262031835920947	0.0332396686767918	0.00301739622878698	0	0	0	0	0.119889102381552	0	0	0	0	0	0	0	0
TARGET-10-PAPNMY-04A	0	0	0.168109816000408	0	0	0.7092781129069	0	0	0.0510275365260714	0.000832295387941174	0	0.070752239178679	0	0	0	0	0	0	0	0	0	0
TARGET-10-PARACA-09A	0	0	0.00821806028798071	0.106039349995809	0	0.866007733164864	0	0	0	0	0	0	0	0.0197348565513464	0	0	0	0	0	0	0	0
TARGET-10-PANDWE-03A	0	0	0.408524274676888	0	0	0.480874724839467	0	0	0	0	0	0.106588410796623	0.004012589687022	0	0	0	0	0	0	0	0	0
TARGET-10-PAPDKJ-09A	0	0	0.0278683309322249	0	0	0.751196142893669	0	0	0	0	0	0.021307544046615	0.0622697121721656	0.137358269955326	0	0	0	0	0	0	0	0
TARGET-10-PARWMF-09A	0	0	0.36957418783884	0.283720951460147	0	0.0330422594958223	0	0	0.140125849564153	0	0	0.0479758846667972	0	0.125560866974241	0	0	0	0	0	0	0	0
TARGET-10-PATJZK-09A	0	0	0.425573845577555	0.0925168192652656	0	0	0	0	0	0	0	0	0	0.481909335157179	0	0	0	0	0	0	0	0
TARGET-10-PASSXJ-03A	0	0	0.282748340407333	0	0	0.375782749041829	0	0	0	0	0	0.267176968804312	0	0	0	0	0	0	0	0	0.0742919417465271	0
TARGET-10-PAPSPG-04A.1	0	0	0	0.44243297072291	0	0.311911648186303	0	0	0.104234303823989	0	0	0.0311166030221846	0	0.110304474244613	0	0	0	0	0	0	0	0
TARGET-10-PATHRF-09A	0	0	0.533469638769445	0.426477991750778	0	0	0	0	6.33275611453794e-05	0	0	0	0	0.0399890419186322	0	0	0	0	0	0	0	0
TARGET-10-PAPPGN-04A	0	0	0.0934177375199347	0.364488659217296	0	0.541745502911456	0	0	0	0	0	0	0	0	0	0	0	0	0	0	0.000348100351313592	0
TARGET-10-PAPJXI-09A	0	0	0.0536803847432639	0	0	0.540381327091692	0	0	0.0521993658806659	0	0	0.0692771342915947	0.0501821765810028	0.234279611411781	0	0	0	0	0	0	0	0
TARGET-10-PASUIN-09A	0	0	0.313389254866308	0.650663501449338	0	0	0	0	0.0359472436843539	0	0	0	0	0	0	0	0	0	0	0	0	0
TARGET-10-PARPYJ-09A	0	0	0.515165346920396	0.143062847898867	0	0	0	0	0.140086100649359	0	0	0	0	0.201685704531379	0	0	0	0	0	0	0	0
TARGET-10-PASXUC-09A	0	0	0.301381937967753	0.542752544997233	0	0	0	0	0.155665134782785	0	0	0.000200382252229603	0	0	0	0	0	0	0	0	0	0
TARGET-10-PANWFB-09A	0	0	0.00140943530131003	0	0	0.880843659174988	0	0	0	0	0	0.091358490831049	0.0263884146926532	0	0	0	0	0	0	0	0	0
TARGET-10-PARJLA-09B	0	0	0	0.779226669154612	0	0.220773330845388	0	0	0	0	0	0	0	0	0	0	0	0	0	0	0	0
TARGET-10-PAPVTA-04A	0	0	0	0	0	0.904802200804729	0	0	0	0	0	0.0471754607293947	0.0480223384658765	0	0	0	0	0	0	0	0	0
TARGET-10-PATJLT-09A	0	0	0.139386171211594	0.712611146724687	0	0	0.145115739572933	0	0	0	0	0.00288694249078592	0	0	0	0	0	0	0	0	0	0
TARGET-10-PAPIRZ-09A	0	0	0	0	0	0.872745340613788	0	0	0	0	0	0.125077180156785	0	0.00217747922942691	0	0	0	0	0	0	0	0
TARGET-10-PAPNNX-09A.1	0	0	0.0662271506172467	0	0	0.519014172020658	0	0	0.148062381756562	0	0	0.266696295605533	0	0	0	0	0	0	0	0	0	0
TARGET-10-PANSDA-09A	0	0	0.0104342013673086	0.270896385185983	0	0.630015685557775	0	0	0	0.000206299000447659	0	0	0.0881250601629967	0.0001828837099196	0	0	0	0	0.000139485015568933	0	0	0
TARGET-10-PARTLY-09A	0	0.0788301078347559	0.0869710775063114	0.140841226146145	0	0	0.000452571814222464	0.339156329056134	0.027695765130066	0	0.100864523151075	0.0571985989706595	0	0.14598715189155	0	0	0	0.0219031625453155	0	0	9.94859537654913e-05	0
TARGET-10-PASWXB-09A	0	0	0.145261145814134	0.774098693549473	0	0	0	0	0.0806401606363932	0	0	0	0	0	0	0	0	0	0	0	0	0
TARGET-10-PAPECF-04A	0.00690452102729756	0	0	0	0	0.80608452344524	0	0	0.0940236809633809	0	0	0	0.0402033632283944	0.0527839113356873	0	0	0	0	0	0	0	0
TARGET-10-PARSGC-03A	0	0	0.300449598180199	0	0	0.343881461505769	0	0	0.170634809093059	0	0	0.185034131220973	0	0	0	0	0	0	0	0	0	0
TARGET-10-PARPRW-09A	0.000323446303239348	0	0.0305533574618409	0.184353568999053	0	0.736197228018488	0	0	0	0	0	0	0	0.0485723992173786	0	0	0	0	0	0	0	0
TARGET-10-PARBVI-09A.1	0	0	0	0.0692241984480457	0	0.0819155981713562	0	0	0	0.000391904074355173	0	0.146659380074175	0.0292148337234783	0.67259408550859	0	0	0	0	0	0	0	0
TARGET-10-PATBGC-09A	0	0	0.175709615912402	0.244466972901418	0	0	0.255169922528339	0.20437448461581	0	0	0	0	0	0.12027900404203	0	0	0	0	0	0	0	0
TARGET-10-PATYMP-09A	0	0	0.665284531783847	0.251352404789682	0	0	0	0.000658604514497594	0.0815108258840472	0	0	0	0	0.0011936330279256	0	0	0	0	0	0	0	0
TARGET-10-PANJPG-09A	0	0	0	0	0	0.631409835184987	0	0	0.164826092678013	0	0	0.133779831213211	0.0682813597447107	0.00170288117907885	0	0	0	0	0	0	0	0
TARGET-10-PARUAT-09B	0	0	0	0.325460012565979	0	0.540647518147058	0	0	0	0	0	0	0.00836337099710239	0.125529098289861	0	0	0	0	0	0	0	0
TARGET-10-PAPRCS-04A	0	0	0	0.0950108396927363	0	0.702256012486444	0	0	0.20273314782082	0	0	0	0	0	0	0	0	0	0	0	0	0
TARGET-10-PASXLZ-09A	0.00614328170824168	7.63796815388296e-05	0.102697285331738	0.734492450062276	0	0.00044828973776567	0	0	0.102200327511191	0	0	0.0394855528509477	0	0.00110330506377443	0	0	0	0	0	0	0.0133531280525273	0
TARGET-10-PARPRW-04A	0	0	0	0	0	0.824944571341817	0	0	0.0093491834760264	0	0	0	0	0.165706245182156	0	0	0	0	0	0	0	0
TARGET-10-PASINX-09A	0.000312012082442477	0	0.571355300720291	0.231598620815649	0	0	0.0215341903454507	0.106989022520464	0	0	0	0	0	0.0626985953085019	0	0	0	0	0	0	0.00551225820720089	0
TARGET-10-PASSRP-09A	0	0	0.701149803595696	0.163732798952769	0	0	0	0	0	0	0	0.044263038962303	0	0.0908543584892319	0	0	0	0	0	0	0	0
TARGET-10-PATKYI-09A	0	0	0.253936889887384	0.375968116741818	0	0.0939584896720942	0.0544771543080924	0.0450115864944549	0	0	0	0	0	0.176647762896157	0	0	0	0	0	0	0	0
TARGET-10-PANSDA-04A	0	0	0	0.219403741101804	0	0.567256084261709	0	0	0.00219062512013894	0.00346572738409897	0	0	0	0.207683822132249	0	0	0	0	0	0	0	0
TARGET-10-PARHBI-09A	0	0	0.486985845632847	0.292098275535235	0	0.0929973306906825	0	0.0317429628364696	0.0452017029249182	0	0	0.0504855040997976	0.000488378280049845	0	0	0	0	0	0	0	0	0
TARGET-10-PANXPE-04A	0	0	0.0432858140692012	0	0	0.888342491123565	0	0.0646315656245318	0	0.00119758522179052	0	0	0.00254254396091179	0	0	0	0	0	0	0	0	0
TARGET-10-PASKHT-03A	0	0	0.330453530529042	0.0160522455129818	0	0.60385442110169	0	0	0	0	0	0	0	0.0496398028562858	0	0	0	0	0	0	0	0
TARGET-10-PAPSPN-09A	0	0	0.000640077931610235	0	0	0.958132846664358	0	0	0	0	0	0	0	0.0412270754040319	0	0	0	0	0	0	0	0
TARGET-10-PAPNFY-03A	0	0	0	0	0	0.999517281798843	0	0	0	0	0	0.000482718201156806	0	0	0	0	0	0	0	0	0	0
TARGET-10-PAPGGT-03A	0	0	0	0.125720700023332	0	0.860133473990042	0	0	0	0	0	0	0	0.0141458259866263	0	0	0	0	0	0	0	0
TARGET-10-PARMKM-03A	0	0	0.576433563570838	0.346114718923902	0	0	0	0	0	0	0	0.0702267548990961	0	0	0	0	0	0	0	0	0.00722496260616426	0
TARGET-10-PARNEH-09A	0	0	0.202880202833747	0	0	0	0	0.124290845588106	0.106661781743944	0	0	0.129472597148382	0	0.436694572685821	0	0	0	0	0	0	0	0
TARGET-10-PANLIC-09A.1	0	0	0	0.0184880233779604	0	0.143283537339807	0	0	0	0	0	0	0.0283395274753089	0.809888911806924	0	0	0	0	0	0	0	0
TARGET-10-PARFXJ-09A	0	0	0.108378399936802	0.726464761765357	0	0	0	0	0.142458104253804	0	0	0	0	0.0226987340440365	0	0	0	0	0	0	0	0
TARGET-10-PATFWF-09A	0	0	0.350417285568094	0.126694441560432	0	0.000331422602017694	0	0.181609619952324	0.00532499072074005	0	0	0	0	0.335622239596393	0	0	0	0	0	0	0	0
TARGET-10-PARJXW-09A	0	0	0.480784560688498	0.51676917306566	0	0	0.00244626624584235	0	0	0	0	0	0	0	0	0	0	0	0	0	0	0
TARGET-10-PANLGK-03B	0	0	0	0.403465574788245	0	0.560677780063204	0	0	0	0	0	0	0.0182541026711066	0.0142839356300945	0	0	0	0	0	0	0.00331860684735014	0
TARGET-10-PASFXA-03A	0	0	0	0	0	1	0	0	0	0	0	0	0	0	0	0	0	0	0	0	0	0
TARGET-10-PANKAK-04A	0	0	0	0.117167138736499	0	0.664493280210383	0	0	0	0.000297736359682444	0	0.0217344005975248	0	0.196307444095911	0	0	0	0	0	0	0	0
TARGET-10-PARZYX-09B	0	0	0	0.573450043453406	0	0.301966081925636	0	0	0	0	0	0	0	0.124583874620958	0	0	0	0	0	0	0	0
TARGET-10-PARNJB-09A	0	0	0.432271615733275	0	0	0.06727649588578	0	0.340304762428486	0.0633276636361796	0	0	0	0	0.0968194623162795	0	0	0	0	0	0	0	0
TARGET-10-PATGWP-09A	0	0	0.459988424870255	0	0	0	0	0.179848863369044	0	0	0	0	0.000314026360002598	0.359848685400698	0	0	0	0	0	0	0	0
TARGET-10-PARXMC-04A	0	0	0	0.00875387133149894	0	0.575591864698907	0	0	0.415654263969594	0	0	0	0	0	0	0	0	0	0	0	0	0
TARGET-10-PASXZH-09B	0	0	0	0.791223921585339	0	0.202048591455242	0	0	0	0	0	0	0	0.00672748695941897	0	0	0	0	0	0	0	0
TARGET-10-PANGIF-03A	0	0	0	0.17504801727306	0	0.811586130238978	0	0	0	0	0	0	0	0.0133658524879617	0	0	0	0	0	0	0	0
TARGET-10-PAPAGK-04A	0	0	0	0	0	0.861031071346443	0	0	0.00691561100661777	0	0	0.0940924833208283	0	0.0379608343261115	0	0	0	0	0	0	0	0
TARGET-10-PATRHL-09A	0	0	0.45593416998971	0.439015507384437	0	0	0	0	0.072904926691297	0	0	0	0	0.0321453959345565	0	0	0	0	0	0	0	0
TARGET-10-PARLJA-09A	0	0	0.131449320052799	0.441610487741025	0	0	0	0	0.0413858355283273	0	0	0	0	0.381474079753568	0	0	0	0	0	0	0.00408027692428015	0
TARGET-10-PAPSPN-04A	0	0	0.000128688243837875	0.321075509736212	0	0.668979292280995	0	0	0	0	0	0	0	0.00981650973895506	0	0	0	0	0	0	0	0
TARGET-10-PAPAIZ-09A	0	0	0	0	0	0.860689424461709	0	0	0	7.79397524056038e-05	0	0.134997966530377	0.000100248761826903	0.00413442049368117	0	0	0	0	0	0	0	0
TARGET-10-PANYYV-04A	0	0	0	0.045071608904689	0	0.654081241981766	0	0	0	0	0	0.0566099358212963	0	0.244237213292249	0	0	0	0	0	0	0	0
TARGET-10-PAUAFN-09A	0	0	0.721668836518233	0.162859488201002	0	0	0.00260063356580858	0.00992495599449361	0	0	0	0	0	0.102946085720463	0	0	0	0	0	0	0	0
TARGET-10-PARLST-09A	0.05542529309006	0	0.484443873970112	0.0102609029134593	0	0.0817705385177841	0	0.0702962712779881	0.175307571265072	0	0	0.117750793697768	0.00474475526775643	0	0	0	0	0	0	0	0	0
TARGET-10-PARMUC-03A	0	0	0.564743353203447	0.120388026367033	0	0.123461845144455	0.114341811018444	0.0329249975727619	9.85100273725398e-05	0	0	0.0440414566664865	0	0	0	0	0	0	0	0	0	0
TARGET-10-PATCUK-09A	0.000288307763051489	0	0.459092983540259	0.456773249728124	0	0	0	0	0.0838454589685658	0	0	0	0	0	0	0	0	0	0	0	0	0
TARGET-10-PASSSR-09A	0	0	0.570741024430654	0.362119152588555	0	0	0	0	0	0	0	0	0	0.0671398229807901	0	0	0	0	0	0	0	0
TARGET-10-PASFXA-04A.1	0	0	0.0152575783974167	0.333241684833499	0	0.583354902230476	0	0	0	0	0	0.00159787734303149	0	0.0665479571955776	0	0	0	0	0	0	0	0
TARGET-10-PARFIH-09A	0	0	0.0742192263109024	0.866158062548691	0	0	0	0	0.0596227111404068	0	0	0	0	0	0	0	0	0	0	0	0	0
TARGET-10-PANRYM-09A	0	0	0.00175722398005246	0	0	0.982141325047535	0	0	0	0	0	0	0.0103791889960577	0	0	0	0	0	0.00572226197635501	0	0	0
TARGET-10-PASDYM-09B	0	0	0	0.500253641679398	0	0.397166750129367	0	0	0	0.0320936337292496	0	0.0690030177252853	0	0.00148295673670067	0	0	0	0	0	0	0	0
TARGET-10-PAUBCT-09A	0.148729224090451	0.0828028509878762	0.15348947623149	0.236632489598898	0	0.0558771669852681	0	0	0.14527740058842	0	0	0.0505909236758063	0	0	0	0	0	0.00918424937384636	0.00645500260047386	0	0.11096121586747	0
TARGET-10-PATRNA-09A	0.000937357809166971	0	0.661020342823497	0.192193768594515	0	0.0248002874902732	0	0	0	0	0	0.000427511279181238	0	0.0952158900800743	0	0	0	0	0	0	0.0254048419232926	0
TARGET-10-PAPECF-09A	0	0	0.174350656579888	0	0	0.825649343420112	0	0	0	0	0	0	0	0	0	0	0	0	0	0	0	0
TARGET-10-PARLAF-04A	0	0	0.0662864513917732	0.00517692169090045	0	0.827532587603906	0	0.000100687109832935	0.0654427986346841	0	0	0	0.0354605535689035	0	0	0	0	0	0	0	0	0
TARGET-10-PATPDA-09A	0	0	0.58884902507396	0.153466025398216	0	0.0130018872731004	0	0	0.0844367529269213	0	0	0.143984033217647	0	0.0156950433084078	0	0	0	0	0	0	0.000567232801747271	0
TARGET-10-PAPNMY-09A	0	0	0	0	0	0.643916266489123	0	0	0	0.0291723870961348	0	0	0	0.326911346414742	0	0	0	0	0	0	0	0
TARGET-10-PARLAF-09A	0	0	0.162446334581234	0	0	0.738973173781032	0	0	0.0251310494325673	0	0	0.0660176443708675	0.00743179783429875	0	0	0	0	0	0	0	0	0
TARGET-10-PATRXL-09A	0	0	0.530935726338986	0	0	0.153805061870806	0	0	0.134124472191622	0	0	0	0	0.181134739598585	0	0	0	0	0	0	0	0
TARGET-10-PATCDM-09A	0	0	0.479623278435993	0.355617524312725	0	0	0.042162956471543	0.10776393398862	0	0	0	0	0	0.0148323067911193	0	0	0	0	0	0	0	0
TARGET-10-PAPBZK-09A	0	0	0.681476670252746	0.00215210270579062	0	0.25448647605197	0	0	0	0	0	0.0607558432955504	0	0.00112890769394256	0	0	0	0	0	0	0	0
TARGET-10-PARFWD-03B	0	0	0.0241852847271064	0.00168256095056884	0	0.785986885576181	0	0	0	0.00753464955496904	0	0	0.00365534303327132	0.174292797547775	0	0	0	0	0.00266247861012862	0	0	0
TARGET-10-PARSLL-09B	0	0	0.00889887955373938	0.0895430496419018	0	0.542182773491147	0	0.0067327265369908	0	0.0285973789362462	0	0	0	0.324045191839975	0	0	0	0	0	0	0	0
TARGET-10-PAPHJF-09A	0	0	0	0.427686529033805	0	0.571232897237423	0	0	0	0	0	0	0	0	0	0	0	0	0	0	0.00108057372877206	0
TARGET-10-PARAPE-09B	0	0	0	0.720152888010697	0	0.279847111989303	0	0	0	0	0	0	0	0	0	0	0	0	0	0	0	0
TARGET-10-PASKIC-09A	0	0	0.586219265348985	0.148925158074722	0	0	0.0790370795785442	0	0	0	0	0.112015472895209	0	0.0738030241025402	0	0	0	0	0	0	0	0
TARGET-10-PATXSK-09A	0	0	0.368894212063845	0.415669844001534	0	0	0	0	0.0849179441629215	0	0	0.00428282330405483	0	0.126235176467644	0	0	0	0	0	0	0	0
TARGET-10-PARJZZ-04A	2.86842028553782e-05	0.0136591523559154	0.0566766391482032	0.148009708310607	0	0.709032070289625	0	0.000153005233343969	0.0537091811106432	0	0	0	0	0.00274606881439782	0	0	0	0	0	0	0.0159854905344091	0
TARGET-10-PARIZN-09A	0	0	0.430615625959339	0.29810083639684	0	0.0455728706585559	0	0.0946838528403188	0.0808433815534228	0	0	0	0	0.0501834325915232	0	0	0	0	0	0	0	0
TARGET-10-PAUBLL-09A	0.051186612357215	0	0.174100331975331	0.208838304178177	0	0.0334010170716251	0	0	0.28609599094275	0	0	0.0474017260967898	0.000644796421654034	0.194629174551539	0	0	0	0	0	0	0.00370204640492016	0
TARGET-10-PASZIY-09A	0	0	0.404426577645861	0.226438215310062	0	0.0325404704102713	0.0313148858495846	0	0.0189887527042938	0	0	0	0	0.286291098079927	0	0	0	0	0	0	0	0
TARGET-10-PASPDS-09A	0	0	0.485508559956551	0.367962264428499	0	0	0	0	0.0712109695665354	0	0	0.0753182060484147	0	0	0	0	0	0	0	0	0	0
TARGET-10-PAUAYB-09A	0	0	0.55801680246435	0.0392350018004983	0	0	0	0	0.016364517688237	0	0	0	0	0.386383678046915	0	0	0	0	0	0	0	0
TARGET-10-PARNXJ-09A	0	0	0.473607036898862	0.388585042240992	0	0	0	0.0725324478880935	0	0	0	0	0	0.0652754729720518	0	0	0	0	0	0	0	0
TARGET-10-PARMXF-03A	0	0	0	0.168706525219398	0	0.424284133848382	0	0	0.111427307292861	0	0	0.214283724647256	0	0.0812983089921029	0	0	0	0	0	0	0	0
TARGET-10-PATMVH-09A	0	0	0.49439911063807	0.371075230040633	0	0	0	0	0.0678087420953431	0	0	0	0	0.0667169172259546	0	0	0	0	0	0	0	0
TARGET-10-PASKAD-09A	0	0	0.5116032359242	0.368071884076434	0	0	0	0	0.0734743618654845	0	0	0	0	0.00138005596503528	0	0	0	0	0	0	0.0454704621688463	0
TARGET-10-PATHGY-09A	0	0	0.374190514523834	0.0206315076721356	0	0.346676259788825	9.73895222260239e-05	0	0.0472522975197919	0.0478659207412728	0	0.000175546452136995	0	0.161774219997553	0	0	0	0.0013363437822253	0	0	0	0
TARGET-10-PANKDT-03A	0	0	0.203536035171664	0	0	0.677489798092984	0	0	0	0	0	0	0.115382084409623	0.0035920823257281	0	0	0	0	0	0	0	0
TARGET-10-PARPZJ-03A	0	0	0.393270002786087	0	0	0.557960413031294	0	0	0	0	0	0	0.0104064499210141	0.0383631342616045	0	0	0	0	0	0	0	0
TARGET-10-PARSJG-09A	0	0	0.319930035210269	0.190858526302462	0	0	0	0	0.278056134492338	0	0	0	0	0.188833048431137	0	0	0	0	0	0	0.0223222555637932	0
TARGET-10-PASTPT-09A	0	0	0.533569336474335	0.00109956307546537	0	0.0161155327425574	0	0.0010837745526344	0.417068466571739	0	0	0	0	0.0310633265832688	0	0	0	0	0	0	0	0
TARGET-10-PAPJIB-04A	0	0	0	0.000479714268894417	0	0.205280778231016	0	0	0.752036779299624	0	0	0.0395851436453652	0	0.00245106198135364	0	0	0	0	0	0	0.000166522573747001	0
TARGET-10-PARARJ-09A	0	0	0	0.630150261841098	0	0.369849738158902	0	0	0	0	0	0	0	0	0	0	0	0	0	0	0	0
TARGET-10-PAPNNX-04A	0	0	0.000865074806011093	0	0	0.717450035401473	0	0	0.0144694428952591	0	0	0.0863482043234959	0	0.180867242573761	0	0	0	0	0	0	0	0
TARGET-10-PASZJW-03A	0	0	0.598282180647757	0.266113480528129	0	0	0	0.0405875722693355	0.0077377936492453	0	0	0	0	0.0872789729055326	0	0	0	0	0	0	0	0
TARGET-10-PAPHZT-09A	0	0	0.0461586889472173	0.0139119808812366	0	0.832195727088875	0	0	0	0	0	0	0	0.107733603082671	0	0	0	0	0	0	0	0
TARGET-10-PASFLK-09A	0	0	0.333987904845006	0	0	0.140440453636265	0.00257224039797012	0	0	0	0	0	0.331981798136495	0.190575874546556	0	0.000441728437707951	0	0	0	0	0	0
TARGET-10-PAPDUV-04A.1	0	0	0	0	0	0.522626225422606	0	0	0.0357113790518813	0	0	0.151395017539584	0.0394418873565933	0.250825490629336	0	0	0	0	0	0	0	0
TARGET-10-PATMTV-09A	0	0	0.466964523662679	0.243814876713978	0	0.010693722276537	0	0.0224133688105069	0.0153504899291985	0	0	0	0	0.240763018607101	0	0	0	0	0	0	0	0
TARGET-10-PAPLDL-03A	0	0	0.0785774913216468	0.113864523147298	0	0.709594402010592	0	0	0	0	0	0.0961489638359493	0	0.00181461968451442	0	0	0	0	0	0	0	0
TARGET-10-PAPIYG-03B	0	0	0.00559448269226181	0.210224198020609	0	0.555614012864814	0	0	0	0	0	0	0	0.228567306422315	0	0	0	0	0	0	0	0
TARGET-10-PANSBK-03B	0	0	0	0.297682866002508	0	0.6310428113987	0	0	0	0	0	0	0	0.0712743225987923	0	0	0	0	0	0	0	0
TARGET-10-PATDLG-09A	0	0	0.333610885231461	0.56650833771226	0	0.0224158762619477	0	0.0552652254355901	0.0221996753587417	0	0	0	0	0	0	0	0	0	0	0	0	0
TARGET-10-PANYEJ-09A	0	0	0	0.0658914498821377	0	0.895338630608176	0	0	0	0	0	0	0.0269819950299464	0.0117879244797396	0	0	0	0	0	0	0	0
TARGET-10-PATEVL-09A	0.0193109810679307	0	0.0448463357600166	0.725708459395548	0	0.0154222303123084	0.119660655327177	0	0	0	0	0	0	0.0750513381370198	0	0	0	0	0	0	0	0
TARGET-10-PAUBCB-09A	0	0	0.514637932066757	0.081435269920376	0	0	0	0	0.286954864947649	0	0	0.116971933065218	0	0	0	0	0	0	0	0	0	0
TARGET-10-PATNAM-09A	0	0	0.473995134919821	0.358773081289731	0	0	0	0.028935926223228	0.0043038443129958	0	0	0.133992013254225	0	0	0	0	0	0	0	0	0	0
TARGET-10-PAPJHB-09A	0	0	0.0764228674009862	0.0612703889263303	0	0.556587411379984	0	0	0	0	0	0.0473472186061058	0.0401774370732314	0.218194676613362	0	0	0	0	0	0	0	0
TARGET-10-PANTTZ-09B	0	0	0	0.67592065846164	0	0.32407934153836	0	0	0	0	0	0	0	0	0	0	0	0	0	0	0	0
TARGET-10-PATTHR-09A	0	0	0.498478286179997	0.00288209646043386	0	0.152546053575328	0	0.143625394005982	0.0997493849034633	0	0	0	0	0.0738320741296383	0	0.0288867107451581	0	0	0	0	0	0
TARGET-10-PANTSM-09A	0	0	0.00576173189236861	0	0	0.994238268107631	0	0	0	0	0	0	0	0	0	0	0	0	0	0	0	0
TARGET-10-PARGVZ-04A	0	0	0	0.0117126428759477	0	0.731234013691281	0	0	0	0	0	0	0	0.257053343432771	0	0	0	0	0	0	0	0
TARGET-10-PAPDUV-09A	0	0	0.00913849734322488	0	0	0.621165251972715	0	0	0.000147701312539276	0	0	0.0823526792531534	0.125337199330215	0.161858670788153	0	0	0	0	0	0	0	0
TARGET-10-PANYGB-09A	0	0	0	0.000138822574609591	0	0.781159236612876	0	0	0.0587574224713747	0	0	0.157377371421546	0	0.00256714691959411	0	0	0	0	0	0	0	0
TARGET-10-PATXAL-09A	0	0	0.251074796277486	0.597617923001139	0	0	0	0	0.149392184434399	0	0	0.00191509628697642	0	0	0	0	0	0	0	0	0	0
TARGET-10-PAUACG-09A	0	0	0.00742681547164004	0.252383974082812	0	0	0.119864721406198	0.0553039438335837	0	0	0	0	0	0.565020545205766	0	0	0	0	0	0	0	0
TARGET-10-PATIKN-03A	0	0	0.547535372024695	0.0256735791009661	0	0.152746951770965	0	0.132811993938109	0.0804368332277706	0	0	0.0318195634106831	0	0.0289757065268111	0	0	0	0	0	0	0	0
TARGET-10-PATWNL-09A	0	0	0.532466030857564	0.388914221623593	0	0	0.0171862609745789	0	0.0614334865442642	0	0	0	0	0	0	0	0	0	0	0	0	0
TARGET-10-PASSEF-09A	0	0	0.378312904453904	0.36045325035671	0	0	0	0	0.116261652379749	0	0	0	0	0.144972192809637	0	0	0	0	0	0	0	0
TARGET-10-PANWHW-09A	0	0	0.000220098347471026	0	0	0.810954522061526	0	0	0	0.0195926300062658	0	0.0227003448052291	0	0.146532404779508	0	0	0	0	0	0	0	0
TARGET-10-PASTLM-03B	0.0257475224405179	0	0.178807518397596	0.00237201628262112	0	0.462756842137916	0	0.0683116025861334	0.0499443559396937	7.07802313974612e-05	0	0.0675002283426222	0	0	0	0	0	0	0	0	0.144489133641502	0
TARGET-10-PAPHYN-09B	0	0	0	0.16670369303405	0	0.436244440253828	0	0	0	0	0	0	0	0.397051866712123	0	0	0	0	0	0	0	0
TARGET-10-PARXHT-03A	0	0	0.352614573527072	0.324083375814987	0	0	0	0.109750269423462	0.0391133927252518	0	0	0.174438388509227	0	0	0	0	0	0	0	0	0	0
TARGET-10-PATWXC-09A	0	0	0.681590592600264	0.220095930241975	0	0	0	0	0.0530433515251261	0	0	0	0	0.0452701256326342	0	0	0	0	0	0	0	0
TARGET-10-PANZXZ-03A	0	0	0.303693628073822	0	0	0.575308392024269	0	0	0.0470340255020566	0	0	0	0.0739639543998522	0	0	0	0	0	0	0	0	0
TARGET-10-PAPEWB-09A	0	0	0	0.248773881118135	0	0.634127788543907	0	0	0	0	0	0	0	0.117098330337958	0	0	0	0	0	0	0	0
TARGET-10-PATPGE-09A	0.0019774640257319	0	0.45825358184279	0.231401910224208	0	0	0	0	0.103806270349843	0	0	0	0	0.204560773557427	0	0	0	0	0	0	0	0
TARGET-10-PARRKK-09A	0	0	0.344852663389416	0.418792707323869	0	0	0.0714827141327958	0.0301148052319597	0.00939492804166637	0	0	0	0	0.0381372467118547	0	0	0	0	0	0	0.0872249351684381	0
TARGET-10-PATZYC-09A	0	0	0.78052471764123	0.00806107243938914	0	0	0	0	0.0621309015921131	0	0	0.00229807429014034	0	0.146985234037128	0	0	0	0	0	0	0	0
TARGET-10-PATBYK-09A	0	0	0.16150776337134	0.618603027009423	0	0	0.133112362314362	0.0867768473048758	0	0	0	0	0	0	0	0	0	0	0	0	0	0
TARGET-10-PATTEE-03A	0	0	0	0	0	0.901955030734957	0	0	0	0	0	0.098044969265043	0	0	0	0	0	0	0	0	0	0
TARGET-10-PASUBW-09A	0	0	0	0	0	0.799020580374917	0	0	0	0	0	0.150883611402632	0	0.0500958082224512	0	0	0	0	0	0	0	0
TARGET-10-PASWNU-09A	0	0	0.434557528304746	0.536784893691129	0	0	0	0	0.0101671372870043	0	0	0.0184064783833944	0	8.39623337261245e-05	0	0	0	0	0	0	0	0
TARGET-10-PASWSR-09A	0	0	0.490154930563447	0.400554842126396	0	0	0.0287448593763323	0.00372689743621425	0	0	0	0	0	0.0768184704976112	0	0	0	0	0	0	0	0
TARGET-10-PARFDL-09A	0	0	0.235016026358155	0.693796105792856	0	0	0	0	0.0711878678489888	0	0	0	0	0	0	0	0	0	0	0	0	0
TARGET-10-PANYGB-04A	0	0	0.0315658500517795	0	0	0.709714104173733	0	0	0	0.0046680027378654	0	0.250532561703981	0	0.00351948133264167	0	0	0	0	0	0	0	0
TARGET-10-PAKSWW-03A	0	0	0.0613181891665877	0	0	0.57188594835778	0	0	0	0	0	0	0.00413499959268304	0.362660862882949	0	0	0	0	0	0	0	0
TARGET-10-PAPZNK-09A	0	0	0	0	0	1	0	0	0	0	0	0	0	0	0	0	0	0	0	0	0	0
TARGET-10-PAPEAB-04A	0	0	0.05381036908656	0	0	0.766712359555103	0	0	0	0.0119719585182117	0	0.006362581921703	0.161142730918423	0	0	0	0	0	0	0	0	0
TARGET-10-PASYAJ-09A	0	0	0.528536433117097	0.259472788536348	0	0	0.11611072906458	0.0202031042131483	0.000361299759068412	0	0	0	0	0.0180766122431652	0	0	0	0	0	0	0.0572390330665934	0
TARGET-10-PARPUL-09A	0	0	0.369192552233033	0.497267248849015	0	0	0	0	0.0931641999352462	0	0	0	0	0	0	0	0	0	0	0	0.0403759989827057	0
TARGET-10-PANKGK-09A	0	0	0.0331808715452671	0	0	0.697645197191171	0	0	0.0794051269379696	0	0	0.189768804325593	0	0	0	0	0	0	0	0	0	0
TARGET-10-PAPFWH-09A	0	0	0.00554145605893856	0	0	0.753489083235365	0	0	0	0	0	0.0817484751710409	0.0190597206317104	0.140161264902945	0	0	0	0	0	0	0	0
TARGET-10-PASMIC-09A	0	0	0.190882854038648	0.27352757754235	0	0	0.0650903013126527	0.107005000977837	0	0	0	0.20030491878357	0	0.163189347344943	0	0	0	0	0	0	0	0
TARGET-10-PANZPJ-09A	0	0	0	0	0	0.937917007914949	0	0	0	0	0	0.0620829920850509	0	0	0	0	0	0	0	0	0	0
TARGET-10-PATBRV-09A	0	0	0.490135391656997	0.45931696093532	0	0	0	0	0.0260816838987761	0	0	0	0	0.0244659635089064	0	0	0	0	0	0	0	0
TARGET-10-PANTSM-04A.1	0	0	0	0.149639175272228	0	0.718138979985323	0	0	0	0	0	0	0.00630808270210392	0.125913762040345	0	0	0	0	0	0	0	0
TARGET-10-PARFLV-09A	0	0	0	0	0	0.715948271277123	0	0	0	0	0	0.238802060039325	0.0452496686835516	0	0	0	0	0	0	0	0	0
TARGET-10-PAPAXK-09B	0	0	0	0.274177510858978	0	0.414401721399156	0	0	0	0	0	0.0861094542121924	0.0316254863535314	0.193685827176142	0	0	0	0	0	0	0	0
TARGET-10-PASPPN-09A	0	0	0.191536333496285	0.335417320894605	0	0	0	0.166082215336987	0.066674062275595	0	0	0	0	0.240290067996527	0	0	0	0	0	0	0	0
TARGET-10-PASHNK-09A	0	0	0.525553033485046	0.209337110000312	0	0	0	0	0.0948763588506034	0	0	0	0	0.170233497664038	0	0	0	0	0	0	0	0
TARGET-10-PAPHEK-03A	0.487495440465476	0	0.0758350278707368	0	0	0.215349165515849	0	0	0	0.0169559746388711	0	0.0632661133858806	0.083182742359991	0	0	0	0	0	0	0	0.0579155357631959	0
TARGET-10-PANWHW-09A.1	0	0	0	0	0	0.921790634520485	0	0	0	0.000274492698307759	0	0.0107869616358182	0.00739350494057716	0.0597544062048121	0	0	0	0	0	0	0	0
TARGET-10-PATDFE-09A	0.00807378087774354	0	0.595912331899415	0.0529217349481457	0	0.0477066786668807	0	0	0.13376862061867	0	0	0	0	0.161616852989145	0	0	0	0	0	0	0	0
TARGET-10-PAREGZ-09A	0	0	0.341297606543563	0.0470460013085019	0	0	0	0.234112041701021	0.00137460884130997	0	0	0.00499704473830153	0	0.371172696867303	0	0	0	0	0	0	0	0
TARGET-10-PAMXHJ-09A	0	0	0	0	0	0.926825217616882	0	0	0	0	0	0	0.0262073829380938	0.0469673994450238	0	0	0	0	0	0	0	0
TARGET-10-PATHBG-09A	0	0	0.139813629931143	0.367133493513314	0.128520097440715	0	0	0	0.181456992677841	0	0	0	0	0.183075786436987	0	0	0	0	0	0	0	0
TARGET-10-PAPZST-04A	0.0469964459419828	0.00275927778812127	0.0871781509288301	0.000226599694309345	0	0.0482225928737099	0	0	0.740933353354387	0.000989683050258552	0	0.0235318444422731	0	0	0	0	0	0	0	0	0.0491620519261283	0
TARGET-10-PASPBU-09A	0	0	0.555809681179235	0.304798153008433	0	0	0	0	0.0399012395371004	0	0	0	0	0.0994909262752312	0	0	0	0	0	0	0	0
TARGET-10-PATKGP-09A	0.000450138165770204	0	0.449055289141105	0.312117034818863	0	0.0272599503147272	0	0	0.205323499905176	0.000178276643138265	0	0.00561581101122077	0	0	0	0	0	0	0	0	0	0
TARGET-10-PAPHMH-09A	0	0	0.057931501632308	0	0	0.604506459344182	0	0.258600172055473	0	0	0	0	0	0.0789618669680369	0	0	0	0	0	0	0	0
TARGET-10-PARCVM-03A	0	0	0.233630024675979	0.666014763975165	0	0	0.0990488543215931	0	0.00130635702726263	0	0	0	0	0	0	0	0	0	0	0	0	0
TARGET-10-PAPIGX-09A	0	0	0.0115325729885821	0	0	0.745417809139578	0	0	0.00663318751241721	0	0	0.146679070127949	0.0874355673383422	0.0023017928931317	0	0	0	0	0	0	0	0
TARGET-10-PANUHA-09A	0	0	0	0.436027846861952	0	0.467623793573633	0	0	0.0963483595644154	0	0	0	0	0	0	0	0	0	0	0	0	0
TARGET-10-PATVDA-03A	0.000755187722885878	0	0.626371506532912	0	0	0.371269991017465	0	0	0.000201306507529055	0	0	0	0	0	0	0	0	0	0	0	0.0014020082192085	0
TARGET-10-PAPIJM-09A.1	0	0	0	0.192636679949926	0	0.228043634480123	0	0.0167255635443707	0.0847610918238667	0	0	0	0	0.477833030201714	0	0	0	0	0	0	0	0
TARGET-10-PAPZNK-04A	0	0	0	0.00448054710053751	0	0.902570800489397	0	0	0	0	0	0	0	0.0929486524100657	0	0	0	0	0	0	0	0
TARGET-10-PAPDUF-09A	0	0	0.0333520912106808	0	0	0.722369885587671	0	0	0	0	0	0	0.0423609161396509	0.197041240689354	0	0	0	0	0.00487586637264261	0	0	0
TARGET-10-PASRCV-09A	0	0	0.440810770820202	0.452479501944112	0	0	0	0.0935302954965807	0	0	0	0	0	0.0131794317391049	0	0	0	0	0	0	0	0
TARGET-10-PANZPJ-04A	0	0	0.0246237928373359	0	0	0.674767115465821	0	0	0	0	0	0.0136435791163807	0.122040585123225	0.164924927457238	0	0	0	0	0	0	0	0
TARGET-10-PASSHC-09A	0	0	0.512076183283912	0.365923255985224	0	0	0.000300574618266915	0	0	0	0	0	0	0.121699986112598	0	0	0	0	0	0	0	0
TARGET-10-PATWJU-09A	0	0	0.465211488646617	0.189443431416462	0	0.0547537621972409	0	0	0.29059131773968	0	0	0	0	0	0	0	0	0	0	0	0	0
TARGET-10-PATWYL-09A	4.79397758752461e-05	0	0.261778218665349	0.327475319253214	0	0	0.0446424359096367	0.105973294885081	0.119795410083334	0	0	0.000255908615128374	0	0.105068132842623	0	0	0	0	0	0	0.0349633399697588	0
TARGET-10-PASKTG-09A	0	0	0.393577258018732	0.146395691767717	0	0	0	0	0.0989000474530106	0	0	0.252361479793912	0	0.108765522966629	0	0	0	0	0	0	0	0
TARGET-10-PATMYZ-09A	0	0	0.335813788715787	0.00700209426212268	0	0.195785958377483	0.00179193231502894	0.0101331446301821	0.0239484224162508	0.000407834700975822	0	0.152897478194159	0.216478950215824	0.0557403961721867	0	0	0	0	0	0	0	0
TARGET-10-PASXIL-09A	0	0	0.531639793771752	0.0448121646552457	0	0.201154362228766	0	0	0.021344948703656	0	0	0	0	0.201048730640581	0	0	0	0	0	0	0	0
TARGET-10-PARCHB-03A	0	0	0.0916682807797007	0	0	0.506478046916318	0	0	0.029248436419979	0	0	0.372605235884002	0	0	0	0	0	0	0	0	0	0
TARGET-10-PATGVX-09A	0.00327185403137578	0	0.422002354516381	0	0	0.0201956056473675	0	0.232419134508388	0.140556999212589	0	0	0.141078904824009	0	0.0404751472598893	0	0	0	0	0	0	0	0
TARGET-10-PARLEK-03A	0	0	0.139649772741855	0	0	0.666512208019057	0	0.108235927325611	0	0	0	0	0.00206331636170371	0.0835387755517735	0	0	0	0	0	0	0	0
TARGET-10-PARGHW-04A	0	0	0	0	0	0.777188030315641	0	0	0.0713296542080911	0	0	0.149280739592452	0	0.00220157588381591	0	0	0	0	0	0	0	0
TARGET-10-PASLZM-40A	0	0	0	0.0375540796133791	0	0.800996944726058	0	0	0	0	0	0	0	0.161448975660563	0	0	0	0	0	0	0	0
TARGET-10-PATSLH-09A	0	0	0.544702832733993	0.323414660698811	0	0	0	0	0.131882506567196	0	0	0	0	0	0	0	0	0	0	0	0	0
TARGET-10-PARHBT-09A	0	0	0.489598396299773	0	0	0.00189465726660635	0	0.00228421346596079	0.395256854003228	0	0	0	0	0.110730550266843	0	0	0	0	0	0	0.000235328697588715	0
TARGET-10-PASTHE-09A	0	0	0.38733996927763	0.311230230602678	0	0.127531993444011	0.000110273793014352	0.0757231400052018	0.0487835199500624	0	0	0	0	0.049280872927403	0	0	0	0	0	0	0	0
TARGET-10-PARTBP-09A	0.00069894309409356	0.00785869467263246	0.314305636511684	0.61864114245154	0	0	0.0579409001659879	0	0	0	0	0	0	0	0	0	0	0	0	0	0.00055468310406262	0
TARGET-10-PAPGNC-03A	0	0	0.00686976556153822	0	0	0.865634863192523	0	0	0	0	0	0.0820312231993446	0.0454641480465945	0	0	0	0	0	0	0	0	0
TARGET-10-PATLNS-09A	0	0	0.402930780068235	0.0720413814828723	0	0.140393831213573	0.0149452640888176	0.0486269256884771	0	0	0	0.128170447603785	0	0.19289136985424	0	0	0	0	0	0	0	0
TARGET-10-PATITY-09A	0	0	0.137478579395526	0.791740844538622	0	0	0	0	0.0535039782046849	0	0	0	0	0.0172765978611669	0	0	0	0	0	0	0	0
TARGET-10-PASXLT-09A	0.00502067160718161	0.0568301728811989	0.422120964837346	0.145254447563049	0	0	0	0	0.0431810624791349	0	0	0	0	0.327592680632089	0	0	0	0	0	0	0	0
TARGET-10-PASRSV-03B	0	0	0.148782445386226	0.0035393362389242	0	0.770405614498552	0	0	0	0.0189357904199746	0	0	0	0.0450064662231581	0	0	0	0	0	0	0.0133303472331649	0
TARGET-10-PARMMV-09A	0	0	0.544445772747366	0.182007435329737	0	0	0	0	0.152953301761632	0	0	0	0	0.120593490161265	0	0	0	0	0	0	0	0
TARGET-10-PAPMFI-04A	0	0	0	0.0596984609482556	0	0.832371791745582	0	0	0	0	0	0	0.107929747306162	0	0	0	0	0	0	0	0	0
TARGET-10-PASJYI-09A	0	0	0.289674026571729	0.0775792181713988	0	0	0	0.208669109207271	0	0	0	0	0.190471938697395	0.233605707352206	0	0	0	0	0	0	0	0
TARGET-10-PAPHGD-09A	0	0	0	0.138022869607473	0	0.461891491437678	0	0	0	0	0	0.0116502723549663	0	0.388435366599882	0	0	0	0	0	0	0	0
TARGET-10-PANXDR-09A	0	0	0.0358648964312404	0.00425036552239699	0	0.656212147640832	0	0	0	0	0	0	0	0.303672590405531	0	0	0	0	0	0	0	0
TARGET-10-PARXMC-09A	0	0	0	0.00346075137082877	0	0.547682350223142	0	0	0.291714931305597	0	0	0.156694448143899	0.000447518956532976	0	0	0	0	0	0	0	0	0
TARGET-10-PAPVTA-09A	0	0	0	0	0	0.483677648941224	0	0	0	0	0	0	0.0872876396085931	0.429034711450183	0	0	0	0	0	0	0	0
TARGET-10-PATEAK-09A	0	0	0.56107998265314	0.350943392294079	0	0	0	0	0.0449484482718961	0	0	0	0	0.0430281767808853	0	0	0	0	0	0	0	0
TARGET-10-PARAYM-09A	0	0	0.310795220576038	0.672845131211087	0	0	0	0	0.00603910386485773	0	0	0	0	0.0103205443480168	0	0	0	0	0	0	0	0
TARGET-10-PAPBCI-09A	0	0	0	0	0	0.783722069999569	0	0	0	0	0	0	0.213869100126806	0.00240882987362503	0	0	0	0	0	0	0	0
TARGET-10-PAPVTA-09A.1	0	0	0	0.0192219917603234	0	0.613566788430463	0	0	0	0	0	0.107698549527593	0.0943558371531324	0.165156833128488	0	0	0	0	0	0	0	0
TARGET-10-PAPBFN-09A	0	0	0.0504165370255889	0	0	0.432282297685623	0	0	0.30696426333103	0	0	0.168224755982001	0.0421121459757577	0	0	0	0	0	0	0	0	0
TARGET-10-PATGZA-09A	0	0	0.215793270969008	0.200123217354259	0.153877373625661	0	0.110317649848898	0.284717386652427	0	0	0	0	0	0.0351711015497474	0	0	0	0	0	0	0	0
TARGET-10-PATPWF-03A	0	0	0.567741190420131	0.224704065412679	0	0	0	0	0.115798802862778	0	0	0.053603141762733	0	0.0381527995416788	0	0	0	0	0	0	0	0
TARGET-10-PARTPW-09A	0	0	0.520877498507256	0.157134642792712	0	0	0	0	0.0306134744536692	0	0	0	0	0.291374384246362	0	0	0	0	0	0	0	0
TARGET-10-PATDKT-09A	0	0	0.270223773042946	0.388376370965733	0	0	0	0	0.0107995490076682	0	0	0.000448009987195919	0	0.330152296996457	0	0	0	0	0	0	0	0
TARGET-10-PASNEH-09A	0	0	0.436596926900852	0.339548774921711	0	0	0	0.140911439119383	0	0	0	0	0	0.0829428590580548	0	0	0	0	0	0	0	0
TARGET-10-PAPESW-09A	0	0	0.0212853158612019	0	0	0.60517327327065	0	0	0	0	0	0.141756813188684	0.010030145570009	0.221754452109455	0	0	0	0	0	0	0	0
TARGET-10-PASRWZ-03B	0	0	0.21801333200358	0	0	0.644262483541912	0	0	0	0.00253155434952956	0	0	0.0308749552950928	0.104317674809885	0	0	0	0	0	0	0	0
TARGET-10-PASHXL-09A	0	0	0.360367557474847	0.60124562922014	0	0	0.0285388209619844	0	0	0	0	0	0	0.00984799234302917	0	0	0	0	0	0	0	0
TARGET-10-PANYZE-09A	0	0	0.0984451739018402	0.18347585145582	0	0.520542022970207	0	0	0	0	0	0	0	0.197536951672133	0	0	0	0	0	0	0	0
TARGET-10-PATNIA-09A	0	0.000194778222060144	0.478690803606264	0.128887594343684	0	0	0.139538806084746	0	0	0	0	0.0872855659122398	0	0.15796706603663	0	0	0	0	0	0	0.00743538579437714	0
TARGET-10-PARUYU-03B	0	0	0	0.40803543635377	0	0.5916036561568	0	0	0	0.000360907489429982	0	0	0	0	0	0	0	0	0	0	0	0
TARGET-10-PATWYZ-09A	0	0	0.372376597890362	0.627623402109638	0	0	0	0	0	0	0	0	0	0	0	0	0	0	0	0	0	0
TARGET-10-PATGBY-09A	0	0	0.367866760283935	0.433362561774071	0	0	0	0	0.12818256181416	0	0	0	0	0.0705881161278332	0	0	0	0	0	0	0	0
TARGET-10-PASREU-09B	0	0	0	0.532669070265592	0	0.425115750897804	0	0	0	0	0	0.0135228247816211	0	0.0286923540549833	0	0	0	0	0	0	0	0
TARGET-10-PARUBK-03A	0	0	0	0	0	0.577033225500916	0	0	0	0	0	0	0	0.422966774499084	0	0	0	0	0	0	0	0
TARGET-10-PATMXN-09A	0	0	0.189556971269914	0.0373549856734752	0	0	0.257724061913944	0.0644040462473575	0	0.0303463023736785	0	0.0657839788205238	0.126797350472066	0.196401637083532	0	0	0	0	0	0	0.031630666145508	0
TARGET-10-PATLHH-09A	0	0	0.430816308838564	0.173163882259889	0	0	0	0	0.0118765835540569	0	0	0	0	0.384143225347491	0	0	0	0	0	0	0	0
TARGET-10-PAMXSP-09A	0	0	0.0694798316863056	0	0	0.812067414327651	0	0	0	0.0612583764027545	0	0	0.00650631105751184	0.04775098991704	0	0	0	0	0	0	0.00293707660873708	0
TARGET-10-PARBRK-09A	0	0	0	0	0	0.758192390679068	0	0	0	0	0	0	0	0.241807609320932	0	0	0	0	0	0	0	0
TARGET-10-PARXVS-09A	0	0	0.405361491223556	0.432150271569063	0	0	0.0593558845378233	0.0874078172131929	0	0	0	0	0	0.015724535456364	0	0	0	0	0	0	0	0
TARGET-10-PAPMYD-03A	0	0	0.040141568885723	0.0361753356892918	0	0.843767543883149	0	0	0	0	0	0.079915551541836	0	0	0	0	0	0	0	0	0	0
TARGET-10-PANWYH-09B	0	0	0	0.881274600174979	0	0.0574833116968362	0	0.0328275340309701	0.00296334147476928	0.00612218522238725	0	0	0	0.00614569810056372	0	0	0.0131833292994948	0	0	0	0	0
TARGET-10-PARWID-09A	0	0	0.237894530640679	0.543612687610537	0	0	0.0755608577822084	0.0184783303388855	0.000990652450953138	0	0	0.123462941176737	0	0	0	0	0	0	0	0	0	0
TARGET-10-PATAAH-09B	0	0	0	0.250707285964884	0	0.42501511356812	0	0	0	0	0	0	0	0.324277600466996	0	0	0	0	0	0	0	0
TARGET-10-PAPMVB-09A	0	0	0.0385926526451151	0.022064516621915	0	0.807431833481579	0	0	0.00672098565458238	0	0	0.0884038402438567	0.0367861713529516	0	0	0	0	0	0	0	0	0
TARGET-10-PAPHPX-03B	0	0	0.153898383641948	0.0564644759543633	0	0.583235349259443	0	0	0	0.000652800381848816	0	0	0	0.205748990762397	0	0	0	0	0	0	0	0
TARGET-10-PATKVD-09A	0	0	0.824134266956288	0.0293904432023388	0	0	0	0	0	0	0	0	0	0.146475289841374	0	0	0	0	0	0	0	0
TARGET-10-PATDGZ-09A	0.000746683493173569	0	0.565482823787325	0.191094801571944	0	0	0	0	0.239595605282897	0	0	0	0	0.00308008586465975	0	0	0	0	0	0	0	0
TARGET-10-PANSUL-09A	0	0	0.0581847552953733	0	0	0.635499479590204	0	0	0.100704662922222	0	0	0.203391482825792	0	0.00221961936640907	0	0	0	0	0	0	0	0
TARGET-10-PATEIT-09A	0	0	0.520662036512819	0.101481423947095	0	0	0	0	0.16423855738702	0	0	0	0	0.213617982153065	0	0	0	0	0	0	0	0
TARGET-10-PASTYT-09B	0	0	0.0131532620714064	0.62801831903096	0	0.350458238494845	0	0	0	0	0	0	0	0.00804823392315398	0	0	0	0	0	0	0.000321946479634103	0
TARGET-10-PATHJF-09A	0	0	0.372653656019981	0	0	0.000943655490014491	0	0.318170407866044	0.0606734958395408	0.0316479158964598	0	0.103870435892053	0	0.112040432995907	0	0	0	0	0	0	0	0
TARGET-10-PARNSP-09A	0	0	0.129473209718561	0.846923780413439	0	0	0	0	0.0236030098679999	0	0	0	0	0	0	0	0	0	0	0	0	0
TARGET-10-PANRDC-03A.1	0.0438693471548561	0	0.0603010964644063	0	0	0.526941998055727	0	0	0	0	0	0.0207260609200056	0.315309487880147	0	0	0	0	0	0	0	0.0328520095248579	0
TARGET-10-PARFTR-09A	0.0186345294716298	0	0.093236745717643	0	0	0.753726203725331	0	0.000408478077017604	0	0	0	0.0761865686593366	0.0576680836885568	0	0	0	0	0	0	0	0.000139390660484824	0
TARGET-10-PASILW-09A	0	0	0.532670411499407	0.347592281767093	0	0	0	0	0	0	0	0	0	0.119737306733501	0	0	0	0	0	0	0	0
TARGET-10-PARHES-09A	0	0	0.379094379539063	0	0	0	0	0.051083476327527	0.199211330629258	0	0	0.101917223385316	0	0.268693590118836	0	0	0	0	0	0	0	0
TARGET-10-PATFYZ-09A	0.00109815484209412	0	0.560036472103942	0.292844968608924	0	0	0	0	0.0130975614207943	0	0	0	0	0.132391572313827	0	0	0	0	0	0	0.000531270710418592	0
TARGET-10-PANWVW-09A	0	0	0	0.203880094782543	0	0.705481851155699	0	0	0	0	0	0	0.0202863985845136	0.0703516554772447	0	0	0	0	0	0	0	0
TARGET-10-PARYGI-03A	0	0	0.170735449369935	0.786625959048745	0	0	0	0	0.0426385915813201	0	0	0	0	0	0	0	0	0	0	0	0	0
TARGET-10-PARSET-09A	0	0	0.360260582786616	0	0	0	0	0.00148909695059153	0	0.00019286387224903	0	0	0.379282295081534	0.258775161309009	0	0	0	0	0	0	0	0
TARGET-10-PASKSY-09A	0	0	0.53311167231764	0.0537482784053708	0	0.051645507839661	0	0.0586565994961883	0.0830940951838971	0	0	0.0755768929365098	0	0.144166953820733	0	0	0	0	0	0	0	0
TARGET-10-PATLPN-03A	0	0	0.628400117557611	0.221801488536314	0	0	0	0.102954738489714	0	0	0	0	0	0.0468436554163612	0	0	0	0	0	0	0	0
TARGET-10-PASNJI-09B	0	0	0	0.506203956136038	0	0.238944500051485	0	0	0	0	0	0	0	0.254851543812477	0	0	0	0	0	0	0	0
TARGET-10-PATLGU-09A	0	0	0.425931416356063	0	0	0.0900422760848496	0	0.245307078665229	0	0.0021244432938008	0	0.164532398767987	0.000729622320468951	0.0713327645116022	0	0	0	0	0	0	0	0
TARGET-10-PATAYT-09A	0	0	0.482237918495198	0.35044833892004	0	0	0	0	0.0528454382847731	0	0	0	0	0.114468304299988	0	0	0	0	0	0	0	0
TARGET-10-PAPLTZ-09A	0	0	0	0.232750976734467	0	0.651873280049312	0	0	0.00548927061240365	0	0	0	0.0695805535156826	0.0403059190881348	0	0	0	0	0	0	0	0
TARGET-10-PANJWJ-09A	0.0469162288994202	0	8.70872986236877e-05	0	0	0.382198424615998	0	0	0	0	0	0.230652506980124	0.122285335887567	0.217860416318268	0	0	0	0	0	0	0	0
TARGET-10-PAPAGK-09A	0	0	0	0.0124896405109298	0	0.744761785922306	0	0	0	0	0	0	0	0.242748573566764	0	0	0	0	0	0	0	0

## Sheet: Deconvolution_Results
Sample	Other.Sample	Patient	Study	Age	Blast	Sex	Origin	Primary Diagnosis	ELN	FAB	Stemness	cluster	CD14 Mono	GMP	T Cells	pre B	LMPP	B Cells	Early Eryth	EMP	Late Eryth	pDC	CLP	Plasma	HSC	pro B	cDC	BaEoMa	Prog Mk	pre-pDC	NK Cells	pre-mDC	CD16 Mono	ASDC	ICC_2022 (CURATED)	WHO_2022 (CURATED)
TCGA-AB-2856-03A		TCGA-AB-2856	TCGA	63.8822	82	male	PB	Acute myeloid leukemia, NOS	Adverse	M4	0.495365	GMP	0.149588586049892	0.707910684355891	0.022868622731514	0	0	0	0	0.0729455528798094	0	0.0466865539828941	0	0	0	0	0	0	0	0	0	0	0	0	AML, rare RGA	NUP98
TCGA-AB-2849-03A		TCGA-AB-2849	TCGA	39.7808	83	male	PB	Acute myeloid leukemia, NOS	Adverse	M0	0.433162	Late Eryth	0	0	0	0	0.015445621226719	0	0	0.112235689588755	0.380743481238139	0	0.111093943251059	0.000318294860472152	0.18619636091661	0.193966608918245	0	0	0	0	0	0	0	0	AML, rare RGA	AML-MRC
TCGA-AB-2971-03A		TCGA-AB-2971	TCGA	76.137	91	female	PB	Acute myeloid leukemia with mutated NPM1	Intermediate	M4	-0.234759	CD14 Mono	0.549441797297951	0.446256172212855	0.00289867767057857	0	0	0	0	0	0	0.000841682568813985	0	0	0	0	0	0	0	0	0	0	0.000561670249801558	0	AML, no RGA found	AML, no RGA found
TCGA-AB-2930-03A		TCGA-AB-2930	TCGA	63.0438	72	female	PB	Acute myeloid leukemia, NOS	Adverse	M2	0.126855	GMP	0	0.469855458747777	0	0	0.180267321250022	0	0	0	0	0	0.349877220002201	0	0	0	0	0	0	0	0	0	0	0	AML, rare RGA	NUP98
TCGA-AB-2891-03A		TCGA-AB-2891	TCGA	42.1918	68	male	PB	Acute myeloid leukemia, NOS	Adverse	M1	0.267167	GMP	0	0.618962205800373	0.0186454843992122	0.0138401151269535	0	5.41197e+09	0	0	0	0	0.305324558086759	0	0.00343819663919687	0.0397353202586184	0	0	0	0	0	0	0	0	AML-MRC, cytogenetics	AML-MRC
TCGA-AB-2872-03A		TCGA-AB-2872	TCGA	42.3589	88	male	PB	Acute promyelocytic leukaemia, PML-RAR-alpha	Favorable	M3	-0.31121	GMP	0	0.99501499776513	0	0	0	0	0	0	0.000780790697273547	0	0	0.00420421153759663	0	0	0	0	0	0	0	0	0	0	PML-RARA	PML-RARA
TCGA-AB-2851-03A		TCGA-AB-2851	TCGA	66.6274	32	female	PB	Acute myeloid leukemia, NOS	Intermediate	M5	0.157561	CD14 Mono	0.969491034728069	0	0	0	0.00590606382727137	0	0	0	0	0	0	0	0.0246029014446594	0	0	0	0	0	0	0	0	0	AML, no RGA found	AML, no RGA found
TCGA-AB-3011-03A		TCGA-AB-3011	TCGA	21.6877	91	female	PB	Acute myeloid leukemia with mutated NPM1	Intermediate	M1	-0.00741162	GMP	0	0.535390144314943	0	0	0.464609855685057	0	0	0	0	0	0	0	0	0	0	0	0	0	0	0	0	0	NPM1	NPM1
TCGA-AB-2949-03B		TCGA-AB-2949	TCGA	58.4548	59	male	PB	Acute myeloid leukemia, NOS	Adverse	M0	0.713152	HSC	0.170178117288566	0	0	0.0504825387572062	0	0	0	0	0	0.00167707825931679	0.118284203654359	0.0307264610140455	0.627403995331664	0.0012476056948435	0	0	0	0	0	0	0	0	AML-MRC, MDS genes	AML-MRC
TCGA-AB-2981-03B		TCGA-AB-2981	TCGA	35.6904	87	female	PB	Acute myeloid leukemia with mutated NPM1	Intermediate	M5	0.113513	CD14 Mono	0.998978184766005	0	0	0	0	0	0	0	0	0	0	0	0	0	0	0	0	0	0	0	0.00102181523399496	0	NPM1	NPM1
TCGA-AB-2965-03A		TCGA-AB-2965	TCGA	60.2904	89	male	PB	Acute myeloid leukemia with mutated NPM1	Intermediate	M4	0.224538	GMP	0.446915782036232	0.553084217963768	0	0	0	0	0	0	0	0	0	0	0	0	0	0	0	0	0	0	0	0	NPM1	NPM1
TCGA-AB-2822-03A		TCGA-AB-2822	TCGA	65.8	99	male	PB	Acute myeloid leukemia, NOS	Intermediate	M0	0.168461	HSC	0	0	0	0	0.152353658990279	0.000863002398086115	0	0.0153103234884308	0.00394179666920264	0	0	0	0.827531218454001	0	0	0	0	0	0	0	0	0	AML-MRC, cytogenetics	AML-MRC
TCGA-AB-2828-03A		TCGA-AB-2828	TCGA	55.8712	35	male	PB	Acute myeloid leukemia, NOS	Favorable	M4	0.0387198	CD14 Mono	0.572069591909749	0.382798768035627	0	0	0	0	0	0	0	0	0	0	0	0	0	0	0	0.0432159257776898	0	0	0.00191571427693404	0	CBFB-MYH11	CBFB-MYH11
TCGA-AB-2959-03A		TCGA-AB-2959	TCGA	71.5452	90	male	PB	Acute myeloid leukemia, NOS	Intermediate	M0	0.162305	HSC	0	0	0.0254345391416471	0.201482457458613	0.00184730916902855	0	0	0	0	0	0.175428831402906	0	0.547777734683993	0.0377986111533673	0	0	0	0.0102305169904452	0	0	0	0	AML-MRC, MDS genes	AML-MRC
TCGA-AB-2973-03A		TCGA-AB-2973	TCGA	68.0466	75	female	PB	Acute myeloid leukemia with mutated NPM1	Intermediate	M4	-0.110672	CD14 Mono	0.99835047131718	0	0.000269269765211877	0	0	0	0	0	0	0	0	0.00138025891760774	0	0	0	0	0	0	0	0	0	0	NPM1	NPM1
TCGA-AB-2987-03A		TCGA-AB-2987	TCGA	75.8	41	female	PB	Acute myeloid leukemia with mutated NPM1	Intermediate	M5	0.103408	CD16 Mono	0.391260299289431	0	0.0381938980896097	0	0	0	0	0	0	0	0	0.0225438938981274	0	0	0	0	0	0	0.0010129779840026	0	0.546988930738829	0	NPM1	NPM1
TCGA-AB-2986-03A		TCGA-AB-2986	TCGA	31.7699	63	female	PB	Acute myeloid leukemia with mutated NPM1	Intermediate	M2	0.451637	HSC	0	0.175076850701106	0.156560025858006	0	0.0693448320887975	0	0	0.155032898323921	0.00976950232337604	0	0	0	0.357942054481284	0	0	0.0604796547189712	0	0	0.0157941815045378	0	0	0	NPM1	NPM1
TCGA-AB-2921-03A		TCGA-AB-2921	TCGA	56.0384	69	female	PB	Acute myeloid leukemia, NOS	Intermediate	M4	0.493445	HSC	0.212289382942709	0.210169527346859	0	0	0	0	0	0	0	0	0.115800095569831	0.0752494082219436	0.364889839195552	0	0	0	0	0	0	0	0.0216017467231051	0	AML, no RGA found	AML, no RGA found
TCGA-AB-2863-03A		TCGA-AB-2863	TCGA	63.3753	81	male	PB	Acute myeloid leukemia, NOS	Adverse	M1	0.303847	LMPP	0	0.400958594181308	0	0	0.497467561174869	0	0	0.0219488159042191	0.079625028739604	0	0	0	0	0	0	0	0	0	0	0	0	0	CEBPA_bZIP_indel	CEBPA_bZIP_indel
TCGA-AB-3009-03A		TCGA-AB-3009	TCGA	23.7699	51	male	PB	Acute myeloid leukemia, NOS	Intermediate	M4	-0.0693035	GMP	0	0.70125000066972	0	0	0.29874999933028	0	0	0	0	0	0	0	0	0	0	0	0	0	0	0	0	0	AML-MRC, MDS genes	Inconclusive
TCGA-AB-2812-03A		TCGA-AB-2812	TCGA	25.3507	53	female	PB	Acute myeloid leukemia, NOS	Intermediate	M2	0.267714	GMP	0	0.506859139928682	0	0	0.101971463064363	0	0	0.202683064491887	0	0	0	0	0.0433493098596135	0	0	0.145137022655455	0	0	0	0	0	0	NPM1	NPM1
TCGA-AB-2940-03A		TCGA-AB-2940	TCGA	35.2767	34	male	PB	Acute myeloid leukemia, NOS	Intermediate	M2	-0.0212689	GMP	0.0104684425831379	0.586690042211598	0.000189078562426791	0	0.00162873936560455	0	0	0.213789479834108	0.124214399691461	0	0.000297316493106269	0.0487030795938149	0	0	0	0	0.0140194216647427	0	0	0	0	0	CEBPA_bZIP_indel	CEBPA_bZIP_indel
TCGA-AB-2996-03A		TCGA-AB-2996	TCGA	74.9699	2	male	PB	Acute myeloid leukemia, NOS	Intermediate	M2	0.374748	GMP	0.251315017987427	0.549035488901785	0	0	0	0	0	0.0101350202699469	0.0916314854599554	0	0	0.00107864356004652	0.0968043438208391	0	0	0	0	0	0	0	0	0	AML-MRC, MDS genes	AML-MRC
TCGA-AB-2983-03A		TCGA-AB-2983	TCGA	45.4493	0	male	PB	Acute myeloid leukemia, NOS	Intermediate	M0	0.285359	CLP	0.056921937346485	0.111619648844482	0.000576979776911628	0	0	0.0266598947770396	0	0	0	0.0550761309182599	0.343794244318704	0	0.260713121617222	0	0	0	0	0.144638042400895	0	0	0	0	AML-MRC, MDS genes	Inconclusive
TCGA-AB-2859-03A		TCGA-AB-2859	TCGA	40.1945	47	male	PB	Acute myeloid leukemia with mutated NPM1	Intermediate	M2	0.460284	EMP	0	0.0855798889758004	0.233976670193479	0	0	0	0	0.358709410870145	0	0	0	0.0263616266494226	0.170425130400429	0	0	0	0.0866273920386956	0	0.0217956462497139	0	0.0165242346223133	0	NPM1	NPM1
TCGA-AB-2913-03A		TCGA-AB-2913	TCGA	61.789	95	male	PB	Acute myeloid leukemia with mutated NPM1	Intermediate	M0	0.247316	LMPP	0	0.000810669291785366	0.027845998210109	0	0.695768331309499	0	0	0.225857995497084	0	0	0	0	0.0384793274858915	0	0	0	0	0	0.0112376782056313	0	0	0	NPM1	NPM1
TCGA-AB-2917-03A		TCGA-AB-2917	TCGA	41.4466	42	female	PB	Acute myeloid leukemia, NOS	Adverse	M0	0.456265	EMP	0.127451795381046	0.0913491187998182	0.012666749666247	0.110570579827736	0	0	0	0.340629559512306	0.0724464362095899	0	0	0	0.243230680662779	0	0	0	0	0.00165507994047876	0	0	0	0	AML-MRC, MDS genes	AML-MRC
TCGA-AB-2929-03A		TCGA-AB-2929	TCGA	71.3808	55	female	PB	Acute myeloid leukemia, NOS	Adverse	M0	0.932648	HSC	0.0360236319504613	0	0.067284422195396	0.00403734958403968	0	0.000203939696270483	0	0	0.000154593984286557	0	0.0734349347700925	0	0.676729998433494	0	0	0	0.0874138865167476	0	0.0239144834901481	0	0.0308027593790634	0	AML-MRC, MDS genes	AML-MRC
TCGA-AB-2825-03A		TCGA-AB-2825	TCGA	31.189	83	female	PB	Acute myeloid leukemia with mutated NPM1	Intermediate	M5	0.0966783	CD14 Mono	0.793988066541356	0.20225286011416	0	0.00162129196939828	0	0	0	0	0.00136961205431671	0	0	0	0	0	0	0	0	0.000768169320769034	0	0	0	0	NPM1	NPM1
TCGA-AB-2897-03A		TCGA-AB-2897	TCGA	50.4466	90	female	PB	Acute promyelocytic leukaemia, PML-RAR-alpha	Favorable	M3	-0.279748	GMP	0	1	0	0	0	0	0	0	0	0	0	0	0	0	0	0	0	0	0	0	0	0	PML-RARA	PML-RARA
TCGA-AB-2900-03A		TCGA-AB-2900	TCGA	70.211	84	male	PB	Acute myeloid leukemia with mutated NPM1	Intermediate	M1	0.078089	GMP	0.30082917292702	0.658920885425342	0	0	0	0.00125813867362576	0	0	0	0	0	0.00581405004354715	0.032771991232963	0	0	0	0	0	0.000405761697501051	0	0	0	NPM1	NPM1
TCGA-AB-2846-03A		TCGA-AB-2846	TCGA	57.2877	61	female	PB	Acute myeloid leukemia, CBF-beta/MYH11	Favorable	M4	-0.130403	GMP	0.147444827381107	0.812993284766226	0	0	0	0.000103620168940519	0	0	0	0	0.0045090951971199	0	0.0305331009700806	0.00057071221663383	0	0	0	0	0	0	0.00384535929989212	0	CBFB-MYH11	CBFB-MYH11
TCGA-AB-2862-03A		TCGA-AB-2862	TCGA	33.6055	100	female	PB	Acute myeloid leukemia, NOS	Favorable	M3	0.157565	GMP	0	0.941617595039309	0.0238865203141713	0	0.0138298748607085	0	0	0	0	0	0	0	0	0	0	0.020666009785811	0	0	0	0	0	0	PML-RARA	PML-RARA
TCGA-AB-3002-03A		TCGA-AB-3002	TCGA	68.9616	48	male	PB	Acute myeloid leukemia, NOS	Intermediate	M2	0.560655	CLP	0.0569286484872727	0.138046155795138	0	0.0260323018107629	0	0	0	0	0	0.094806991306866	0.405095123268799	0.00938036232545292	0.197344617251237	0.0448639128995173	0	0	0	0	0	0	0.0275018868549547	0	AML, no RGA found	AML, no RGA found
TCGA-AB-2871-03A		TCGA-AB-2871	TCGA	51.2027	62	male	PB	Acute myeloid leukemia, NOS	Intermediate	M1	0.42855	EMP	0	0	0.380978557448337	0	0.0674791275958992	0.0397318441284752	0	0.409301008648759	0.0861155880703807	0	0	0	0	0	0	0.0163938741081492	0	0	0	0	0	0	NPM1	NPM1
TCGA-AB-2819-03A		TCGA-AB-2819	TCGA	52.2027	67	female	PB	Acute myeloid leukemia with t(8;21)(q22;q22); RUNX1-RUNX1T1	Favorable	M2	-0.123895	GMP	0	0.937829545392189	0	0.00042535456966685	0.0617451000381441	0	0	0	0	0	0	0	0	0	0	0	0	0	0	0	0	0	RUNX1-RUNX1T1	RUNX1-RUNX1T1
TCGA-AB-2901-03A		TCGA-AB-2901	TCGA	27.5233	77	male	PB	Acute myeloid leukemia, NOS	Adverse	M1	0.637719	Early Eryth	0	0.188575871211197	0.000655279174217402	0	0.166510355818555	0	0.313354527133415	0.297662759253522	0	0	0	0	0	0	0	0	0.00684633885373491	0	0	0	0.0263948685553578	0	BCR_ABL1	BCR_ABL1
TCGA-AB-2920-03B		TCGA-AB-2920	TCGA	44.0301	39	male	PB	Acute myeloid leukemia, NOS	Adverse	M2	0.849995	HSC	0	0.267925485610439	0	0	0	0	0	0	0	0	0.15897989608914	0	0.573094618300421	0	0	0	0	0	0	0	0	0	AML-MRC, TP53	AML-MRC
TCGA-AB-2966-03A		TCGA-AB-2966	TCGA	57.2055	43	female	PB	Acute myeloid leukemia, NOS	Intermediate	M2	0.0893482	HSC	0	0	0	0	0.248257829727314	0	0	0	1.65588e+06	0	0.185239152130074	0	0.394268869036429	0.172019558854402	0	0	0	0	0.000198031455413901	0	0	0	AML, no RGA found	AML, no RGA found
TCGA-AB-2814-03A		TCGA-AB-2814	TCGA	39.526	75	female	PB	Acute myeloid leukemia, NOS	Adverse	M0	0.522565	HSC	0.0232372039483016	0	0.0615179638795367	0.00306193252247319	0.0531767908506673	0	0	0	0	0	0	0	0.82923312407973	0	0	0	0	0	0.0277122981570696	0	0.0020606865622213	0	AML-MRC, cytogenetics	AML-MRC
TCGA-AB-2942-03A		TCGA-AB-2942	TCGA	67.8795	69	female	PB	Acute myeloid leukemia, CBF-beta/MYH11	Favorable	M4	-0.00991989	GMP	0.194417840799852	0.648426259871597	0	0	0	0.000356028407006275	0	0	0	0	0	0	0.154824844232012	0	0	0	0	0	0	0	0.0019750266895325	0	CBFB-MYH11	CBFB-MYH11
TCGA-AB-2870-03A		TCGA-AB-2870	TCGA	76.1288	73	male	PB	Acute myeloid leukemia, CBF-beta/MYH11	Favorable	M1	0.123018	GMP	0.302922064957041	0.434621214220964	0.000123359564549407	0	0.0847725389793703	0	0	0	0	0	0.0790990706250826	0	0.0871563313827742	0	0	0.000114096138744303	0	0	0	0	0.0111913241314739	0	AML, no RGA found	AML, no RGA found
TCGA-AB-2847-03A		TCGA-AB-2847	TCGA	53.3726	72	male	PB	Acute myeloid leukemia, NOS	Adverse	M1	0.810896	GMP	0	0.435085145856566	0.0224355293842009	0	0.0185216686177625	0	0	0.000186959364660025	0.0386923935626621	0	0	0.0717297253514684	0.35904314186587	0	0	0.0324134916169417	0	0	0	0	0.021891944379868	0	AML-MRC, MDS genes	AML-MRC
TCGA-AB-2844-03A		TCGA-AB-2844	TCGA	63.7096	80	male	PB	Acute myeloid leukemia, NOS	Adverse	M2	0.141545	GMP	0	0.971470591775631	0	0	0	0	0	0	0.0155363558680842	0	0	0	0.0129930523562849	0	0	0	0	0	0	0	0	0	other KMT2A	KMT2A
TCGA-AB-2806-03A		TCGA-AB-2806	TCGA	46.2795	90	male	PB	Acute myeloid leukemia with t(8;21)(q22;q22); RUNX1-RUNX1T1	Favorable	M1	-0.230806	GMP	0	0.529207474374406	0	0	0.470792525625594	0	0	0	0	0	0	0	0	0	0	0	0	0	0	0	0	0	AML, no RGA found	AML, no RGA found
TCGA-AB-2911-03A		TCGA-AB-2911	TCGA	51.2027	39	female	PB	Acute myeloid leukemia, NOS	Adverse	M4	0.193291	CD14 Mono	0.754494759893476	0.0924803963521865	0	0.040818974538662	0	0.010209163801082	0	0.0357727207228873	0	0	0	0.00243334505385637	0.0363617033002342	0	0	0.0139199310289729	0	0.0135090053086429	0	0	0	0	other KMT2A	KMT2A
TCGA-AB-2980-03A		TCGA-AB-2980	TCGA	50.7014	74	male	PB	Acute promyelocytic leukaemia, PML-RAR-alpha	Favorable	M3	0.358525	GMP	0	0.442644675434637	0	0	0.245563784390894	0	0	0	0.311791540174469	0	0	0	0	0	0	0	0	0	0	0	0	0	PML-RARA	PML-RARA
TCGA-AB-2861-03A		TCGA-AB-2861	TCGA	76.5479	78	male	PB	Acute myeloid leukemia with mutated NPM1	Adverse	M5	0.0701041	GMP	0	0.872938053204727	0.00221431490279569	0.000413172371845074	0	0.0133333333708879	0	0	0	0	0	0	0	0	0	0	0	0	0	0.0034560674966327	0.107645058653112	0	NPM1	NPM1
TCGA-AB-2941-03A		TCGA-AB-2941	TCGA	73.9671	90	male	PB	Acute myeloid leukemia, NOS	Adverse		0.491375	EMP	0.00714799149859363	0	0.106160496594233	0	0	0.0178223083721746	0.288868146829957	0.300242622981749	0.207340370951572	0	0	0	0	0	0	0	0.0181474598403792	0	0	0	0.0542706029313415	0	BCR_ABL1	BCR_ABL1
TCGA-AB-2843-03A		TCGA-AB-2843	TCGA	77.4658	75	male	PB	Acute myeloid leukemia, NOS	Intermediate	M6	0.39542	HSC	0.0988149382966111	0.0236488929453146	0.000645720805685787	0	0.00200961677867789	0.0154507484843882	0	0	0.189522428163159	0.0366158465142397	0.131121890540798	0.0704605260057865	0.262631358915967	0	0	0	0	0.0960297730816519	0	0	0.0650612126604888	0.00798704680723152	AML-MRC, MDS genes	AML-MRC
TCGA-AB-2916-03A		TCGA-AB-2916	TCGA	48.9479	51	female	PB	Acute myeloid leukemia, NOS	Intermediate	M4	0.150109	CD14 Mono	0.996496734193839	0	0	0	0	0	0	0	0.000470443023244298	0	0	0.000885785544613228	0.00205581038469698	0	0	0	9.12269e+09	0	0	0	0	0	AML, no RGA found	AML, no RGA found
TCGA-AB-2878-03A		TCGA-AB-2878	TCGA	47.9479	37	female	PB	Acute myeloid leukemia, NOS	Adverse	M2	0.563401	Late Eryth	0	0.302154041390479	0	0	0	0	0	0	0.434933277717764	0	0	0.0520841363813772	0.12800744039189	0	0	0.0824171683058978	0.00040393581259274	0	0	0	0	0	AML-MRC, TP53	AML-MRC
TCGA-AB-2944-03A		TCGA-AB-2944	TCGA	48.2795	92	male	PB	Acute myeloid leukemia, NOS	Adverse	M0	0.865995	HSC	0.0255229010260969	0.000125674877629085	0	0.0128388304114965	0	0	0	0	0	0	0.00893770864682566	0.000299726230631053	0.945266966433082	0	0	0	0	0	0	0	0.00700819237423904	0	BCR_ABL1	BCR_ABL1
TCGA-AB-2817-03A		TCGA-AB-2817	TCGA	64.0438	57	male	PB	Acute myeloid leukemia, NOS	Adverse	M2	0.79778	HSC	0.134352028635635	0.161657256573874	0	0.0783087064975622	0	0.0557023479653392	0	0	0	0.028633909220382	0.0487700380813652	0.0501722041128716	0.311004692412117	0.0788832411156644	0	0	0	0	0	0	0.0525155753851894	0	BCR_ABL1	BCR_ABL1
TCGA-AB-2830-03A		TCGA-AB-2830	TCGA	64.1205	85	female	PB	Acute myeloid leukemia, NOS	Intermediate	M4	0.537279	GMP	0	0.422432381628923	0.0128483508123824	0	0.0700938078642863	0.0887327819980287	0	0	0.10420023959211	0.0742247441827648	0.197298793854894	0.0301689000666109	0	0	0	0	0	0	0	0	0	0	AML, no RGA found	AML, no RGA found
TCGA-AB-2892-03A		TCGA-AB-2892	TCGA	42.7781	40	female	PB	Acute myeloid leukemia, CBF-beta/MYH11	Favorable	M4	-0.196963	GMP	0.150643504992144	0.849356495007856	0	0	0	0	0	0	0	0	0	0	0	0	0	0	0	0	0	0	0	0	AML, no RGA found	AML, no RGA found
TCGA-AB-2858-03A		TCGA-AB-2858	TCGA	75.4712	48	female	PB	Acute myeloid leukemia with t(8;21)(q22;q22); RUNX1-RUNX1T1	Favorable	M2	-0.0746557	GMP	0	0.460307042778964	0.0688885406275374	0	0.0632711470249083	0.0113272031313804	0	0.393999567715691	0	0	0	0	0.00129566178806562	0	0	0.000910836933453279	0	0	0	0	0	0	RUNX1-RUNX1T1	RUNX1-RUNX1T1
TCGA-AB-2815-03A		TCGA-AB-2815	TCGA	49.2822	81	male	PB	Acute myeloid leukemia, CBF-beta/MYH11	Favorable	M4	-0.144161	GMP	0.315391401783508	0.683973790162522	0	0.000634808053970421	0	0	0	0	0	0	0	0	0	0	0	0	0	0	0	0	0	0	CBFB-MYH11	CBFB-MYH11
TCGA-AB-2877-03A		TCGA-AB-2877	TCGA	60.126	86	female	PB	Acute myeloid leukemia with mutated NPM1	Intermediate	M1	0.0462909	GMP	0	0.374532933534553	0.0582735527907019	0	0.157751032098198	0	0	0.00839036914498089	0	0	0	0	0.192172458025168	0	0	0.208879654406399	0	0	0	0	0	0	NPM1	NPM1
TCGA-AB-2939-03A		TCGA-AB-2939	TCGA	72.6356	88	male	PB	Acute myeloid leukemia, NOS	Adverse	M1	0.0779725	GMP	0	0.796839528984661	0	0	0.155385798044257	0	0	0	0	0	0.00580362415634081	0	0.0302649579695343	0	0	0.0117060908452072	0	0	0	0	0	0	AML-MRC, cytogenetics	AML-MRC
TCGA-AB-2890-03A		TCGA-AB-2890	TCGA	69.1342	60	male	PB	Acute myeloid leukemia, NOS	Intermediate	M0	0.444043	HSC	0.242827403178115	0	0.136950107983075	0.0266760838662857	0	0	0	0.000330123564366406	0.0123549392352436	0.00851772596302494	0.015913530050325	0.000820276703167272	0.497399451343418	0.0400118536174585	0	0	0	0	0	0	0.0181985044955205	0	AML-MRC, MDS genes	Inconclusive
TCGA-AB-2811-03B		TCGA-AB-2811	TCGA	81.5507	98	male	PB	Acute myeloid leukemia with mutated NPM1	Intermediate	M4	0.0282665	CD14 Mono	0.604329499033543	0.148249615795047	0.0115122105971624	0	0	0	0	0.117119058813486	0	0.0142877646527985	0.0167762372915924	0.0309045010220687	0	0	0	0.000788750851133088	0	0	0	0	0.0560323619431693	0	NPM1	NPM1
TCGA-AB-2918-03A		TCGA-AB-2918	TCGA	47.1178	77	female	PB	Acute myeloid leukemia, NOS	Adverse	M1	0.364966	GMP	0	0.40731559345817	0	0	0.0534302369144492	0	0	0.206998949744313	0	0.00188666343285783	0.228251841044902	0.0791227221639123	0.000112153356189997	0	0	0.00462070216879534	0.0134175747884527	0	0	0	0.00484356292795765	0	AML, rare RGA	NUP98
TCGA-AB-2898-03A		TCGA-AB-2898	TCGA	69.3863	42	female	PB	Acute myeloid leukemia, NOS	Intermediate	M1	0.485109	GMP	0.00213533617885697	0.467100676835225	0.0335300455189096	0	0	0.00797196381917105	0	0.0582275992129363	0.0574275757010463	0	0	0	0.373606802733855	0	0	0	0	0	0	0	0	0	AML-MRC, cytogenetics	AML-MRC
TCGA-AB-2908-03A		TCGA-AB-2908	TCGA	81.5589	46	male	PB	Acute myeloid leukemia, NOS	Adverse	M2	0.628983	HSC	0	0.384295874608611	0.0456697986460238	0	0	0	0	0	0.0632474723776546	0	0.00116302849509811	0.0911790905349303	0.413412142560524	0.00103259277715839	0	0	0	0	0	0	0	0	AML-MRC, TP53	AML-MRC
TCGA-AB-2866-03A		TCGA-AB-2866	TCGA	67.6274	89	male	PB	Acute myeloid leukemia, NOS	Intermediate	M1	0.197966	CD14 Mono	0.586226455851082	0.406403305481519	0	0	0	0	0	0	0	0	0	0	0	0	0.00737023866739856	0	0	0	0	0	0	0	AML, no RGA found	AML, no RGA found
TCGA-AB-2842-03A		TCGA-AB-2842	TCGA	65.0438	95	male	PB	Acute myeloid leukemia, NOS	Adverse	M4	0.404959	GMP	0.195396236555381	0.804603763444619	0	0	0	0	0	0	0	0	0	0	0	0	0	0	0	0	0	0	0	0	other KMT2A	KMT2A
TCGA-AB-2991-03A		TCGA-AB-2991	TCGA	40.7808	0	female	PB	Acute promyelocytic leukaemia, PML-RAR-alpha	Favorable	M3	0.394341	GMP	0	0.960916715750848	0	0	0	0	0	0.000481032676888041	0	0	0	0.0085491474304175	0.0300531041418463	0	0	0	0	0	0	0	0	0	PML-RARA	PML-RARA
TCGA-AB-2823-03A		TCGA-AB-2823	TCGA	61.7041	73	female	PB	Acute promyelocytic leukaemia, PML-RAR-alpha	Favorable	M3	0.308701	GMP	0	0.963075037163456	0.00047081104683276	0	0	0	0	0	0	0	0	0	0	0	0	0	0.026295716288369	0	0.0101584355013426	0	0	0	PML-RARA	PML-RARA
TCGA-AB-2910-03A		TCGA-AB-2910	TCGA	61.126	71	female	PB	Acute myeloid leukemia, NOS	Adverse	M5	0.033585	GMP	0	1	0	0	0	0	0	0	0	0	0	0	0	0	0	0	0	0	0	0	0	0	AML, rare RGA	AML, rare RGA
TCGA-AB-2915-03A		TCGA-AB-2915	TCGA	73.8849	11	female	PB	Acute myeloid leukemia, NOS	Adverse	M2	0.72572	CD14 Mono	0.557290532484693	0	0.0152496535296274	0	0	0	0	0	0.0635617261084948	0	0	0.0162835405377015	0.300705318468711	0	0	0	0.0465468507771122	0	0	0	0	0.000362378093659657	NPM1	NPM1
TCGA-AB-2977-03B		TCGA-AB-2977	TCGA	71.3781	70	female	PB	Acute myeloid leukemia, NOS	Intermediate	M2	0.274922	CD14 Mono	0.600097664246467	0.0533185266657549	0.0778121005121499	0	0	0	0	0	0	0	0.00111369789784139	0	0.267658010677786	0	0	0	0	0	0	0	0	0	AML, no RGA found	AML, no RGA found
TCGA-AB-2912-03A		TCGA-AB-2912	TCGA	63.9589	62	male	PB	Acute myeloid leukemia, NOS	Intermediate	M4	0.102371	GMP	0.336227551721649	0.389734284152249	0	0.0612154995124738	0.00878533911027054	0	0	0	0	0	0	0	0.00247560194302173	0	0	0	0	0.193306103712221	0	0.00825561984811506	0	0	AML-MRC, MDS genes	AML-MRC
TCGA-AB-2943-03A		TCGA-AB-2943	TCGA	70.0493	32	female	PB	Acute myeloid leukemia, NOS	Adverse	M1	0.684329	HSC	0.0575872450792513	0.00298929173980098	0.208020679215756	0	0.044214420153762	0	0	0	0.303456487579567	0.00409324602165566	0	0.0755936485341029	0.304044981676104	0	0	0	0	0	0	0	0	0	AML-MRC, TP53	AML-MRC
TCGA-AB-2881-03A		TCGA-AB-2881	TCGA	48.789	75	female	PB	Acute myeloid leukemia, CBF-beta/MYH11	Favorable	M1	-0.0830589	GMP	0.153236032921447	0.439739546303736	0.0590665159595288	0	0	0.0210155381143647	0	0.0488808375515977	0	0	0	0	0.225912347443142	0	0	0	0	0	0	0	0.052149181706184	0	CBFB-MYH11	CBFB-MYH11
TCGA-AB-2988-03B		TCGA-AB-2988	TCGA	67.7178	76	female	PB	Acute myeloid leukemia with mutated NPM1	Intermediate	M1	0.597723	EMP	0	0.170849886465239	0.0163246053716778	0	0.280695788287927	0.0146635072881072	0	0.336462655822794	0	0.00240177899453577	0	0.083211950753826	0.000730177423532918	0	0	0	0	0.0561806822791754	0.0215635911996893	0	0.0169153761134953	0	NPM1	NPM1
TCGA-AB-3000-03A		TCGA-AB-3000	TCGA	25.3452	56	male	PB	Acute myeloid leukemia, NOS	Intermediate	M2	-0.158185	GMP	0	0.889326820056154	0	0	0.110673179943846	0	0	0	0	0	0	0	0	0	0	0	0	0	0	0	0	0	CEBPA_bZIP_indel	CEBPA_bZIP_indel
TCGA-AB-2948-03A		TCGA-AB-2948	TCGA	67.7096	30	male	PB	Acute myeloid leukemia, NOS	Intermediate	M4	0.279999	CD14 Mono	0.587384315081974	0.384573669721913	0	0	0	0	0	0	0.0280420151961132	0	0	0	0	0	0	0	0	0	0	0	0	0	AML, no RGA found	AML, no RGA found
TCGA-AB-2895-03A		TCGA-AB-2895	TCGA	41.9452	92	female	PB	Acute myeloid leukemia with mutated NPM1		M1	0.717807	EMP	0	0	0	0	0.103431340398587	0	0.0283521262282896	0.854692995770503	0	0	0	0	0	0	0	0	0	0	0.0100906310811177	0	0	0.00343290652150306	NPM1	NPM1
TCGA-AB-2931-03A		TCGA-AB-2931	TCGA	75.3014	76	male	PB	Acute myeloid leukemia, NOS	Intermediate	M2	0.673562	EMP	0	0.000501384246120749	0	0.0748237609197953	0.000392070573466944	0	0	0.712694113584672	0	0.0100637114985563	0.0113304378758085	0	0.00090184835145371	0	0	0.177367936893248	0	0	6.32437e+09	0	8.3537e+09	0.0117779553318597	NPM1	NPM1
TCGA-AB-2956-03A		TCGA-AB-2956	TCGA	61.7068	89	male	PB	Acute myeloid leukemia with t(9;11)(p22;q23); MLLT3-MLL	Intermediate	M5	-0.134077	GMP	0.413041151853626	0.484464420059747	0.0541807662906584	0.00258262466937395	0	0	0	0	0	0	0	0.0442247313930776	0	0	0	0	0	0.00150630573351705	0	0	0	0	KMT2A-MLLT3	KMT2A
TCGA-AB-2936-03A		TCGA-AB-2936	TCGA	61.0411	50	female	PB	Acute myeloid leukemia, NOS	Intermediate	M0	0.428991	HSC	0	0	0.0670684087676531	0	0	0.0609684097036189	0	0	0.302317463642584	5.88681e+09	0.0173266354720675	0.000200528157060405	0.552059686188345	0	0	0	0	0	0	0	0	0	AML-MRC, MDS genes	Inconclusive
TCGA-AB-2934-03A		TCGA-AB-2934	TCGA	65.6329	79	male	PB	Acute myeloid leukemia, NOS	Intermediate	M1	0.576457	CD14 Mono	0.686491364935608	0	0	0	0	0	0	0	0	0.0104241877265973	0.0265730963467581	0.0967238202629467	0.17978753072809	0	0	0	0	0	0	0	0	0	AML, no RGA found	AML, no RGA found
TCGA-AB-2914-03A		TCGA-AB-2914	TCGA	22.6849	55	female	PB	Acute myeloid leukemia, CBF-beta/MYH11	Favorable	M2	0.0289845	GMP	0	0.417808315856774	0	0.0452069229857418	0.134432506729416	0	0	0	0	0	0.0633409619067108	0	0.268644025143649	0.000376302862172788	0	0	0	0	0	0	0.0701909645155357	0	CBFB-MYH11	CBFB-MYH11
TCGA-AB-2992-03A		TCGA-AB-2992	TCGA	32.4356	94	female	PB	Acute myeloid leukemia with mutated NPM1	Intermediate	M1	0.193091	GMP	0.335982887045661	0.63393621125838	0	0	0	0	0	0	0.0274761678009426	0	0	0	0	0	0	0	0	0	0.0026047338950157	0	0	0	NPM1	NPM1
TCGA-AB-2869-03A		TCGA-AB-2869	TCGA	64.874	80	female	PB	Acute myeloid leukemia, NOS	Intermediate	M2	0.485881	EMP	0	0.184305437172133	0.102863967598166	0	0.264291291454087	0	0	0.406871716457037	0.0246106520831848	0	0.000217351148499743	0	0.000776821206119694	0	0	0.00345941892387977	0	0	0.0123453873245706	0	0.000257956632322231	0	PML-RARA	PML-RARA
TCGA-AB-2946-03A		TCGA-AB-2946	TCGA	41.5233	47	male	PB	Acute myeloid leukemia, NOS		M2	0.0323504	GMP	0.131225023933327	0.660728186779456	0	0	0	0	0	0.2024974248978	0.00335390294660995	0	0	0.00203145509234246	0	0	0	0	0	0	0	0	0.000164006350464779	0	AML-MRC, cytogenetics	AML-MRC
TCGA-AB-2894-03A		TCGA-AB-2894	TCGA	50.2	81	female	PB	Acute myeloid leukemia with t(9;11)(p22;q23); MLLT3-MLL	Intermediate	M5	0.0386259	GMP	0	0.357020313956795	0.0560613494501124	0	0	0.341974504371423	0	0.0168271186378915	0.0409551597536872	0	0	0.0139642120091551	0.0335312841780167	0	0	0	0	0.0304523861876747	0	0	0.109213671455244	0	Inconclusive	Inconclusive
TCGA-AB-2963-03A		TCGA-AB-2963	TCGA	56.1233	90	male	PB	Acute myeloid leukemia with mutated NPM1	Intermediate	M1	0.143793	GMP	0.00780956748766655	0.992190432512333	0	0	0	0	0	0	0	0	0	0	0	0	0	0	0	0	0	0	0	0	NPM1	NPM1
TCGA-AB-2928-03A		TCGA-AB-2928	TCGA	43.5342	87	female	PB	Acute myeloid leukemia, NOS	Adverse	M1	0.736813	LMPP	0	0	0	0	0.522236538980735	0	0	0	0	0	0	0	0.477763461019265	0	0	0	0	0	0	0	0	0	Inconclusive	Inconclusive
TCGA-AB-2924-03A		TCGA-AB-2924	TCGA	59.7945	75	male	PB	Acute myeloid leukemia with mutated NPM1	Intermediate	M4	-0.0108923	CD14 Mono	0.657375966828724	0.339888455261125	0	0	0	0	0	0	0.00273557791015027	0	0	0	0	0	0	0	0	0	0	0	0	0	NPM1	NPM1
TCGA-AB-2818-03A		TCGA-AB-2818	TCGA	62.211	46	female	PB	Acute myeloid leukemia with mutated NPM1	Intermediate	M2	0.0279894	CD14 Mono	0.769350291478586	0.204270979770019	0	0	0	0	0.0116672319494513	0	0	0	0	0	0	0	0	0.0147114968019442	0	0	0	0	0	0	NPM1	NPM1
TCGA-AB-2975-03A		TCGA-AB-2975	TCGA	54.9507	67	male	PB	Acute myeloid leukemia, NOS	Intermediate	M2	0.384912	GMP	0	0.591072236499749	0.0188352699397346	0	0.0317816384500171	0	0	0.00220422430393927	0	0	0	0	0.35610663080656	0	0	0	0	0	0	0	0	0	AML, no RGA found	AML, no RGA found
TCGA-AB-2874-03A		TCGA-AB-2874	TCGA	59.6274	70	male	PB	Acute myeloid leukemia, NOS	Adverse	M2	0.10184	GMP	0	0.996384784134072	0	0	0	0	0	0	0	0	0	0	0.00288474303634172	0	0	0	0	0	0	0	0.000730472829585867	0	Inconclusive	Inconclusive
TCGA-AB-2979-03B		TCGA-AB-2979	TCGA	30.8548	86	female	PB	Acute myeloid leukemia, NOS	Intermediate	M1	-0.186763	GMP	0	0.807978410195096	0	0	0	0.000458002727461409	0	0.0804138029272438	0.100068763303681	0	0.0110810208465187	0	0	0	0	0	0	0	0	0	0	0	CEBPA_bZIP_indel	CEBPA_bZIP_indel
TCGA-AB-2826-03A		TCGA-AB-2826	TCGA	64.2959	72	female	PB	Acute myeloid leukemia with mutated NPM1	Intermediate	M4	-0.265209	CD14 Mono	0.555768587135149	0.443037906789934	0	0	0	0	0	0	0	0	0	0	0	0	0	0	0	4.9155e+09	0	0	0.00114435106822425	0	NPM1	NPM1
TCGA-AB-2990-03B		TCGA-AB-2990	TCGA	51.9507	85	male	PB	Acute myeloid leukemia with mutated NPM1	Intermediate	M1	0.0148015	GMP	0	0.794555418661713	0.0150394976699883	0	0.186656673093809	0.00374841057449011	0	0	0	0	0	0	0	0	0	0	0	0	0	0	0	0	NPM1	NPM1
TCGA-AB-3001-03A		TCGA-AB-3001	TCGA	31.3589	40	female	PB	Acute promyelocytic leukaemia, PML-RAR-alpha	Favorable	M3	0.268676	GMP	0	0.752025225116794	0.0899472070853452	0	0	0	0	0.0604799437339419	0.0465511515423307	0	0	0.0509964725215879	0	0	0	0	0	0	0	0	0	0	PML-RARA	PML-RARA
TCGA-AB-2885-03A		TCGA-AB-2885	TCGA	71.7151	97	male	PB	Acute myeloid leukemia, NOS	Adverse	M0	0.888665	HSC	0	0	9.9966e+09	0	0.133814614302488	0	0	0.169389770742091	0	0	0.000174137310091826	0	0.630906048657152	0	0	0	0.065615462971362	0	0	0	0	0	AML-MRC, TP53	AML-MRC
TCGA-AB-2835-03A		TCGA-AB-2835	TCGA	48.2849	83	male	PB	Acute myeloid leukemia with mutated NPM1	Intermediate	M5	-0.208581	CD14 Mono	0.507776879959302	0.490746716993477	0	0	0	0	0	0	0	0	0	0	0	0	0	0	0	0	0	0	0.00147640304722174	0	NPM1	NPM1
TCGA-AB-2873-03A		TCGA-AB-2873	TCGA	51.2027	57	female	PB	Acute myeloid leukemia, NOS	Intermediate	M5	0.114716	CD14 Mono	0.935012761095564	0.0453023515200977	0	0	0	0	0	0	0.0196848873843383	0	0	0	0	0	0	0	0	0	0	0	0	0	AML, no RGA found	AML, no RGA found
TCGA-AB-2955-03A		TCGA-AB-2955	TCGA	56.1205	60	female	PB	Acute myeloid leukemia, NOS	Intermediate	M2	-0.0141584	CLP	0	0	0.0007704732647692	0	0.214756086627359	0	0	0.243168513730673	0	0	0.537423278352834	0	0	0	0	0	0	0	0.00388164802436504	0	0	0	CEBPA_bZIP_indel	CEBPA_bZIP_indel
TCGA-AB-2845-03B		TCGA-AB-2845	TCGA	37.611	52	female	PB	Acute myeloid leukemia, NOS	Intermediate	M2	-0.158174	GMP	0	0.791816480092594	0	0	0	0	0	0.0370738449430703	0	0.0326957964995977	0.138413878464738	0	0	0	0	0	0	0	0	0	0	0	CEBPA_bZIP_indel	CEBPA_bZIP_indel
TCGA-AB-2836-03A		TCGA-AB-2836	TCGA	35.3534	90	male	PB	Acute myeloid leukemia with mutated NPM1	Adverse	M4	0.262141	CD14 Mono	0.588888180162662	0.110013064452687	0	0	0	0	0	0	0.050351462920002	0	0	0	0.0422048081325691	0	0	0	0	0	0	0	0.20854248433208	0	NPM1	NPM1
TCGA-AB-2925-03A		TCGA-AB-2925	TCGA	57.1233	52	male	PB	Acute myeloid leukemia with mutated NPM1	Intermediate	M5	0.117136	GMP	0.206156967766433	0.793843032233567	0	0	0	0	0	0	0	0	0	0	0	0	0	0	0	0	0	0	0	0	NPM1	NPM1
TCGA-AB-2884-03A		TCGA-AB-2884	TCGA	44.6164	86	female	PB	Acute myeloid leukemia with mutated NPM1	Intermediate	M1	-0.0494113	CD14 Mono	0.503868683104989	0.225966250636752	0.0146771144002479	0.00834987714362923	0.0238445142090145	0.0233394964278955	8.86676e+09	0	0	0	0	3.92828e+09	0.145905597747367	0	0	0.00701079246200026	0	0.0154896514583841	0	0	0.0314200720128091	0	NPM1	NPM1
TCGA-AB-2820-03A		TCGA-AB-2820	TCGA	76.6329	74	male	PB	Acute myeloid leukemia, NOS	Adverse	M0	0.502486	HSC	0	0	0	0.00069939331887739	0	0.0676606697292227	0	0	0	0	0.181567215864196	0	0.704500686216627	0	0	0	0	0	0.0371595060089556	0	0.00841252886212056	0	AML-MRC, TP53	AML-MRC
TCGA-AB-2899-03A		TCGA-AB-2899	TCGA	76.1288	37	female	PB	Acute myeloid leukemia, NOS	Intermediate	M4	0.366548	CD14 Mono	0.493239397216037	0.0142560147568925	0.00012635527502412	0.122144178801921	0.00416737400956108	0.076183182979646	0	0	0	0.000305599982875526	0	0.0160717489869673	0.107054463528375	0.0294329225527032	0	0	0	0.137018761909998	0	0	0	0	AML-MRC, MDS genes	Inconclusive
TCGA-AB-3008-03A		TCGA-AB-3008	TCGA	22.3534	71	male	PB	Acute myeloid leukemia, NOS	Intermediate	M1	-0.13315	LMPP	0	0.026645849840928	0.00225681645564212	0	0.383124293069499	0	0	0.146499375933553	0.188951467664051	0	0	0	0	0.252522197036327	0	0	0	0	0	0	0	0	CEBPA_bZIP_indel	CEBPA_bZIP_indel
TCGA-AB-2994-03A		TCGA-AB-2994	TCGA	25.8521	91	male	PB	Acute promyelocytic leukaemia, PML-RAR-alpha	Favorable	M3	0.0833433	GMP	0.00120345374720436	0.936148736042946	0.0239691179277104	0	0	0	0	0	0	0	0	0.0276459344843468	0	0	0	0	0	0	0.00352566810417786	0	0.00750708969361455	0	PML-RARA	PML-RARA
TCGA-AB-2889-03A		TCGA-AB-2889	TCGA	55.2055	52	male	PB	Acute myeloid leukemia, CBF-beta/MYH11	Favorable	M4	0.0715988	GMP	0.0134352036701233	0.914950431374722	0	0	0	0	0	0.000187002396813695	0	0	0	0	0.0674266752536895	0	0	0	0	0	0	0	0.00400068730465141	0	CBFB-MYH11	CBFB-MYH11
TCGA-AB-2853-03A		TCGA-AB-2853	TCGA	51.2877	85	male	PB	Acute myeloid leukemia, NOS	Intermediate	M1	0.138606	GMP	0	0.387815842808175	0	0	0.320172001607802	0	0	0.0544416661568826	0	0	0	0	0.23757048942714	0	0	0	0	0	0	0	0	0	NPM1	NPM1
TCGA-AB-2896-03B		TCGA-AB-2896	TCGA	21.5945	90	female	PB	Acute myeloid leukemia with mutated NPM1	Intermediate	M5	0.619663	EMP	0	0.276796980756837	9.33971e+09	0	0	0	0	0.374740281882948	0	0.0582833533305957	0.13203082355725	0	0	0	0	0.153104100768649	0.00467942156719753	0	0.000271641072310109	0	0	0	NPM1	NPM1
TCGA-AB-2893-03A		TCGA-AB-2893	TCGA	45.526	95	male	PB	Acute myeloid leukemia, NOS	Adverse	M5	0.309847	GMP	0.342151363040607	0.656791146254428	0	0	0	0	0	0	0	0	0	0	0	0	0	0	0	0.00105749070496427	0	0	0	0	other KMT2A	KMT2A
TCGA-AB-2857-03A		TCGA-AB-2857	TCGA	54.5342	30	male	PB	Acute myeloid leukemia, NOS	Adverse	M6	0.529106	Late Eryth	0	0.222076217811087	0.117955479836183	0	0	0.043602342619744	0	0.0390878968723436	0.35543126286487	0	0	0.0345598426042764	0.122497726271818	0	0	0.0546992429727245	0	0	0	0	0.0100899881469541	0	AML-MRC, TP53	AML-MRC
TCGA-AB-2867-03A		TCGA-AB-2867	TCGA	66.4575	70	female	PB	Acute myeloid leukemia, NOS	Intermediate	M2	0.208372	GMP	0.137897509895853	0.538911298723257	0.148334398055222	0	0	0.0114570186177803	0	0	0	0	0	0	0.163399774707888	0	0	0	0	0	0	0	0	0	AML, no RGA found	AML, no RGA found
TCGA-AB-2999-03B		TCGA-AB-2999	TCGA	62.9589	82	male	PB	Acute promyelocytic leukaemia, PML-RAR-alpha	Favorable	M3	-0.118588	GMP	0	0.767993801933365	0.035373315808387	0	0	0	0	0.113681182578792	0	0	0	0.074671001826674	0	0	0	0.00828069785278229	0	0	0	0	0	0	PML-RARA	PML-RARA
TCGA-AB-2888-03B		TCGA-AB-2888	TCGA	57.2027	40	male	PB	Acute myeloid leukemia, NOS	Favorable	M4	-0.127322	CD14 Mono	0.903355938421943	0.0902858148333651	0	0	0	0	0	0	0	0	0	0.00151127376841859	0	0	0	0	0	0	0	0	0.00484697297627314	0	CBFB-MYH11	CBFB-MYH11
TCGA-AB-2839-03A		TCGA-AB-2839	TCGA	51.9534	64	female	PB	Acute myeloid leukemia with mutated NPM1	Intermediate	M2	0.362729	HSC	0	0.0445233249209833	0	0	0.192477835718264	0	0	0.230819658364048	0	0	0	0	0.464176059008991	0	0	0.0680031219877134	0	0	0	0	0	0	NPM1	NPM1
TCGA-AB-2865-03A		TCGA-AB-2865	TCGA	75.3041	40	male	PB	Acute myeloid leukemia, NOS	Intermediate	M1	0.773312	HSC	0.353106870530982	0	0	0	0	0	0	0	0	0	0	0	0.45656921419592	0	0	0	0.107417454831194	0	0	0	0.0829064604419038	0	AML-MRC, MDS genes	AML-MRC
TCGA-AB-3007-03A		TCGA-AB-3007	TCGA	35.6959	90	male	PB	Acute promyelocytic leukaemia, PML-RAR-alpha	Favorable	M3	0.30957	GMP	0	0.95639817384263	0.0209686315751448	0	0.00832708227567112	0	0	0	0.0143061123065537	0	0	0	0	0	0	0	0	0	0	0	0	0	PML-RARA	PML-RARA
TCGA-AB-2932-03A		TCGA-AB-2932	TCGA	62.2959	85	male	PB	Acute myeloid leukemia with mutated NPM1	Intermediate	M5	-0.00531171	CD14 Mono	0.769904161844589	0.230095838155411	0	0	0	0	0	0	0	0	0	0	0	0	0	0	0	0	0	0	0	0	NPM1	NPM1
TCGA-AB-2976-03A		TCGA-AB-2976	TCGA	53.6164	86	male	PB	Acute myeloid leukemia with mutated NPM1	Intermediate	M1	0.454689	LMPP	0	0.185614608058818	0.0294067255526935	0	0.337867452266307	0.000362267979850961	0.00441312529507398	0.259154741170303	0	0	0	0.0148795045399144	0	0	0	0.159313508315504	0.00898211708736061	5.94973e+08	0	0	0	0	NPM1	NPM1
TCGA-AB-2834-03A		TCGA-AB-2834	TCGA	33.6055	71	male	PB	Acute myeloid leukemia, NOS	Adverse	M4	0.118159	GMP	0.143447853907387	0.851671692523421	0	0	0	0	0	0	0.00111078144707889	0	0	0	0	0	0	0	0	0.00376967212211335	0	0	0	0	other KMT2A	KMT2A
TCGA-AB-2840-03A		TCGA-AB-2840	TCGA	74.6384	51	male	PB	Acute promyelocytic leukaemia, PML-RAR-alpha	Favorable	M3	0.0847299	GMP	0	0.843665932958254	0	0.044654837659906	0.111222807525436	0	0	0	0	0	0	0	0	0	0	0	0	0.000456421856404299	0	0	0	0	PML-RARA	PML-RARA
TCGA-AB-2880-03A		TCGA-AB-2880	TCGA	24.1836	77	male	PB	Acute myeloid leukemia, NOS	Intermediate	M1	-0.190851	GMP	0	0.643340897592887	0	0	0.00241214788896948	0	0	0.191765999516872	0	0	0.131531352656786	0	0.000419194808807946	0.000333405665256447	0	0	0	0	0	0	0.0301970018704209	0	AML, no RGA found	AML, no RGA found
TCGA-AB-2998-03A		TCGA-AB-2998	TCGA	68.0466	85	female	PB	Acute promyelocytic leukaemia, PML-RAR-alpha	Favorable	M3	-0.0598243	GMP	0	1	0	0	0	0	0	0	0	0	0	0	0	0	0	0	0	0	0	0	0	0	PML-RARA	PML-RARA
TCGA-AB-2813-03A		TCGA-AB-2813	TCGA	78.3041	40	male	PB	Acute myeloid leukemia, NOS	Adverse	M4	0.184144	CD14 Mono	0.736567209536313	0.263432790463686	0	0	0	0	0	0	0	0	0	0	0	0	0	0	0	0	0	0	0	0	AML-MRC, TP53	AML-MRC
TCGA-AB-2882-03A		TCGA-AB-2882	TCGA	73.5452	37	female	PB	Acute myeloid leukemia, NOS	Adverse	M2	0.595863	HSC	0.0858866769429416	0.123672939143323	0.107237894976238	0	0	0	0	0.15741383088564	0.0170108938340385	0	0	0.0654237319390652	0.184446803877329	0	0	0.0232995639517758	0.0727536150169448	0	0	0	0.162854049432704	0	AML-MRC, MDS genes	AML-MRC
TCGA-AB-2995-03A		TCGA-AB-2995	TCGA	63.463	0	male	PB	Acute myeloid leukemia, NOS	Intermediate	M2	0.649702	HSC	0	0	0.0678004572425417	0	0	0	0	0	0.283107274078829	0	0	0.0511306120311843	0.594929974640389	0	0	0	0.00285812165574728	0	0.000173560351308335	0	0	0	AML, no RGA found	AML, no RGA found
TCGA-AB-2950-03A		TCGA-AB-2950	TCGA	34.7753	57	female	PB	Acute myeloid leukemia with t(8;21)(q22;q22); RUNX1-RUNX1T1	Favorable	M2	-0.0626027	GMP	0	0.50311709657369	0	0.00913575889770252	0.459667497751058	0	0	0	0.0276395892502455	0	0	0	0	0.00044005752730416	0	0	0	0	0	0	0	0	RUNX1-RUNX1T1	RUNX1-RUNX1T1
TCGA-AB-2810-03A		TCGA-AB-2810	TCGA	76.6329	48	female	PB	Acute myeloid leukemia with mutated NPM1		M2	-0.0539918	GMP	0	0.997449180914931	0	0	0	0	0	0	0	5.6302e+09	0	0	0.00247590459952482	0	0	0	0	0	0	0	1.86125e+09	0	NPM1	NPM1
TCGA-AB-2935-03A		TCGA-AB-2935	TCGA	66.7096	81	male	PB	Acute myeloid leukemia, NOS	Adverse	M4	0.68526	GMP	0.180326021114377	0.361323517403915	0.0220979438646037	0	0	0	0	0	0.0184879027687413	0	0	0.257890215556492	0.111958847138149	0	0	0.00949429260862723	0	0	0	0	0.0384212595450961	0	AML-MRC, TP53	AML-MRC
TCGA-AB-2821-03A		TCGA-AB-2821	TCGA	64.4575	61	male	PB	Acute myeloid leukemia, NOS	Intermediate	M1	0.422946	GMP	0.246907443299097	0.382023181805727	0.00149130698056042	0	0.0798137913371441	0.0133586609768434	0	0	0.0253838992475122	0.000427468263338231	0	0.0160685374899695	0.23402346806767	0	0	0	0	0	0	0	0.00050224253213807	0	AML-MRC, MDS genes	AML-MRC
TCGA-AB-2952-03B		TCGA-AB-2952	TCGA	60.789	62	female	PB	Acute myeloid leukemia, NOS	Adverse	M1	0.732361	CD14 Mono	0.444202843998578	0.113528811325528	0.0166342946944869	0	0	0	0	0	0.161937389774813	0.0127626955078793	0	0.0522878356533914	0.184246837585714	0	0	0.000757933412567491	0	0	0	0	0.000173743854828329	0.0134676141922134	AML-MRC, TP53	AML-MRC
TCGA-AB-2886-03A		TCGA-AB-2886	TCGA	26.0192	72	male	PB	Acute myeloid leukemia with t(8;21)(q22;q22); RUNX1-RUNX1T1	Favorable	M2	-0.244282	LMPP	0	0.329065354397988	0	0	0.652208895178634	0.0170931611179287	0	0	0	0	0	0	0	0.00163258930544919	0	0	0	0	0	0	0	0	RUNX1-RUNX1T1	RUNX1-RUNX1T1
TCGA-AB-2938-03A		TCGA-AB-2938	TCGA	76.3863	33	male	PB	Acute myeloid leukemia, NOS	Intermediate	M7	0.425279	Prog Mk	0.000735885898922195	0	0.070949518823013	0	0	0	0	0	0.35568795574631	0.00136461474354858	0	0.0330035087670528	0	0	0	0	0.431124039756259	0	0	0	0.107134476264894	0	AML-MRC, TP53	AML-MRC
TCGA-AB-2805-03A		TCGA-AB-2805	TCGA	77.0521	67	male	PB	Acute myeloid leukemia, NOS	Intermediate	M0	0.101822	CD14 Mono	0.736405549345758	0.070920291205228	0	0.0108080734422686	0.0415658230339157	0	0	0	0	0	0	0	0.0581278529400372	0	0	0	0	0.0623716323689722	0	0.000968603050694573	0.0188321746131255	0	AML-MRC, MDS genes	Inconclusive
TCGA-AB-2876-03A		TCGA-AB-2876	TCGA	45.611	56	female	PB	Acute myeloid leukemia, NOS	Adverse	M2	-0.257839	GMP	0	0.410418022481513	0.0112283702685935	0	0.0807954000964691	0	0	0	0	0	0	0	0.208923598060034	0	0	0.28863460909339	0	0	0	0	0	0	AML, no RGA found	AML, no RGA found
TCGA-AB-2808-03A		TCGA-AB-2808	TCGA	23.3452	59	male	PB	Acute myeloid leukemia, NOS	Intermediate	M2	-0.0716789	GMP	0.101241364876315	0.670179849859865	0	0.000107878259547894	0	0	0	0.0751658704308052	0.0899231265317906	0	0	0	0.0433571246094301	0	0	0	0.0074416386358164	0.01258314679643	0	0	0	0	CEBPA_bZIP_indel	CEBPA_bZIP_indel
TCGA-AB-2937-03A		TCGA-AB-2937	TCGA	36.0247	81	female	PB	Acute myeloid leukemia with t(8;21)(q22;q22); RUNX1-RUNX1T1	Favorable	M1	-0.105218	HSC	0	0.358770810130757	0	0	0.0131202932593488	0.149076897723211	0	0	0	0	0	0	0.429046733270813	0.0499852656158702	0	0	0	0	0	0	0	0	RUNX1-RUNX1T1	RUNX1-RUNX1T1
TCGA-AB-2927-03A		TCGA-AB-2927	TCGA	88.5644	33	female	PB	Acute myeloid leukemia, NOS	Intermediate	M1	0.455254	CD14 Mono	0.254472392195401	0	0.00111703560749656	0.0101994917989389	0	0.18431954943707	0	0	0	0.165672254827687	0.0264341400725049	0.0554365397895698	0.243155061186692	0	0	5.01172e+09	0	0.0502555072319418	0	0	0.00888791066818465	0	AML-MRC, MDS genes	AML-MRC
TCGA-AB-2883-03A		TCGA-AB-2883	TCGA	60.4575	94	male	PB	Acute myeloid leukemia, NOS	Adverse	M5	0.239029	GMP	0	0.964876594162804	0	0	0	0	0	0	0	0	0	0.0351234058371961	0	0	0	0	0	0	0	0	0	0	AML-MRC, cytogenetics	AML-MRC
TCGA-AB-2982-03B		TCGA-AB-2982	TCGA	29.6082	0	female	PB	Acute promyelocytic leukaemia, PML-RAR-alpha	Favorable	M3	0.0308461	GMP	0	0.825855455451819	0.0822652393949887	0	0	0	0	0.000508606047591118	0	0	0	0.0890078937972705	0.00236280530833001	0	0	0	0	0	0	0	0	0
TCGA-AB-2919-03A		TCGA-AB-2919	TCGA	54.0384	72	female	PB	Acute myeloid leukemia with mutated NPM1	Intermediate	M1	-0.00922308	LMPP	0	0.29635454645819	0	0	0.696375898174093	0	0	0	0.004858812898925	0	0	0.000728490851161544	0.00168225161762993	0	0	0	0	0	0	0	0	0	NPM1	NPM1
TCGA-AB-3012-03A		TCGA-AB-3012	TCGA	53.5425	42	male	PB	Acute promyelocytic leukaemia, PML-RAR-alpha	Favorable	M3	0.0937255	GMP	0	0.841571858859279	0	0	0	0	0	0.125170821958462	0	0	0	0.0207475401060226	0	0	0	0.0125097790762371	0	0	0	0	0	0	PML-RARA	PML-RARA
TCGA-AB-2841-03B		TCGA-AB-2841	TCGA	51.5315	93	female	PB	Acute promyelocytic leukaemia, PML-RAR-alpha	Favorable	M3	-0.0451866	GMP	0.000756859375683036	0.99546099694891	0	0	0	0	0	0	0	0	0	0.00241496878972229	0	0	0	0	0.000427154848233282	0	0.000940020037451668	0	0	0	PML-RARA	PML-RARA
TCGA-AB-2875-03A		TCGA-AB-2875	TCGA	43.863	40	male	PB	Acute myeloid leukemia with t(8;21)(q22;q22); RUNX1-RUNX1T1	Favorable	M2	-0.162073	GMP	0	0.690173650286503	0.026991194880475	0	0.180248397486504	0.00544667417900589	0	0.00513675434355021	0	0	0	0	0	0.0920033288239622	0	0	0	0	0	0	0	0	RUNX1-RUNX1T1	RUNX1-RUNX1T1
TCGA-AB-2984-03A		TCGA-AB-2984	TCGA	38.6932	86	male	PB	Acute myeloid leukemia with mutated NPM1	Intermediate	M1	0.0151099	GMP	0	0.482546027976557	0	0	0.000633913369296915	0	0	0	0	0	0.0703959228109832	0	0.446424135843163	0	0	0	0	0	0	0	0	0	NPM1	NPM1
TCGA-AB-2970-03A		TCGA-AB-2970	TCGA	34.4356	71	female	PB	Acute myeloid leukemia, NOS	Intermediate	M4	0.315258	pre-pDC	0.239622438323043	0.102109974011953	0	0	0	0	0	0	0.069780473675311	0.125328300811364	0	0.000419770117436268	0.116722550960769	0	0	0	2.36115e+09	0.306462686081516	0	0	0	0.0395301944859641	AML-MRC, MDS genes	AML-MRC
TCGA-AB-2933-03A		TCGA-AB-2933	TCGA	58.6192	79	male	PB	Acute myeloid leukemia, NOS	Intermediate	M4	0.496073	CD14 Mono	0.425032699722786	0.186005313121819	0	0.0581531144849029	0	0.0607657972895159	0	0	0	0.137104345809292	0	0	0.0742066365106231	0	0	0	0	0.0587320930610614	0	0	0	0	AML-MRC, MDS genes	AML-MRC
AML_1_001		8412	LUMC		96	female	BM	Acute myeloid leukemia with t(9;11)(p22;q23); MLLT3-MLL			0.176651	CD14 Mono	0.883786043500017	0.116213956499983	0	0	0	0	0	0	0	0	0	0	0	0	0	0	0	0	0	0	0	0	KMT2A-MLLT3	KMT2A
AML_1_002		9559	LUMC		87	female	BM	Acute myeloid leukemia with mutated NPM1			0.26753	CD14 Mono	0.980841026817135	0.0157548635586098	0	0	0.0020602059220606	0	0	0	0	0	0	0	0	0	0	0	0	0	0	0	0.00134390370219502	0	NPM1	NPM1
AML_1_003		10197	LUMC		98	female	BM	Acute myeloid leukemia with mutated NPM1			0.0966812	GMP	0	0.344991418248083	0.14300419434457	0	0	0	0	0.00533279576714931	0	0	0	0	0.187716799154991	0	0	0.318954792485207	0	0	0	0	0	0	NPM1	NPM1
AML_1_004		9848	LUMC		70	male	BM	Acute myeloid leukemia, CBF-beta/MYH11			0.0254202	GMP	0.264957252803363	0.689300084957856	0	0	0	0	0	0	0	0	0	0	0.0457426622387807	0	0	0	0	0	0	0	0	0	CBFB-MYH11	CBFB-MYH11
AML_1_005		4781	LUMC		22	male	PB	Acute myeloid leukemia with inv(3)(q21q26.2) or t(3;3)(q21;q26.2); RPN1-EVI1			0.582844	CD14 Mono	0.706822604142202	0	0	0	0	0	0	0	0	0	0	0.0114018149797644	0.109317677716906	0	0	0	0.000595151671392376	0	0.000388634968604414	0	0.171474116521131	0	GATA2, MECOM	GATA2, MECOM
AML_1_006		8522	LUMC		55	female	BM	Acute myeloid leukemia, NOS			0.724512	CD14 Mono	0.445366217023579	0.00845077018406211	0.0562718294492162	0	0	0	0	0	0	0	0.00803347139912142	0.0558288497526489	0.33224324738139	0.0561967176681437	0	0	0	0	0.0376088971418381	0	0	0	AML-MRC, cytogenetics	AML-MRC
AML_1_007		9009	LUMC		67	male	BM	Acute myeloid leukemia with t(8;21)(q22;q22); RUNX1-RUNX1T1			-0.0661016	GMP	0	0.388857664185639	0.14727109962241	0	0	0.113529407524704	0	0	0	0	0	0.0533667066629926	0.183290825909119	0.113684296095136	0	0	0	0	0	0	0	0	RUNX1-RUNX1T1	RUNX1-RUNX1T1
AML_1_008		10143	LUMC		15	male	BM	Acute myeloid leukemia with myelodysplasia-related changes			0.62707	CD14 Mono	0.639802196495163	0.210990049252592	0.0132189992420105	0	0.00162491580379762	0	0	0	0.00142897083561347	0.0499508875709928	0	0	0.0628629214311032	0	0	0	0.000386899144360863	0.00874299711598621	0.0109911631083799	0	0	0	AML-MRC, MDS genes	AML-MRC
AML_2_001		587	LUMC		90	female	PB	Acute myeloid leukemia, NOS			0.0298032	CD14 Mono	0.998977738425101	0	0	0	0	0	0	0	0	0	0	0	0	0	0	0	0	0	0	0	0.00102226157489878	0	NPM1	NPM1
AML_2_002		1143	LUMC		90	male	BM	Acute myeloid leukemia, NOS			0.215967	CD14 Mono	0.763109968213513	0.213445789336072	0	0	0	0	0	0	0	0	0	0	0.0233409360371618	0	0	0	0	0	0	0	0.000103306413253121	0	AML-MRC, MDS genes	Inconclusive
AML_2_003		1127	LUMC		95	male	PB	Acute myeloid leukemia, NOS			-0.403505	CD14 Mono	1	0	0	0	0	0	0	0	0	0	0	0	0	0	0	0	0	0	0	0	0	0	AML, rare RGA	NUP98
AML_2_004		1310	LUMC		85	male	BM	Acute myeloid leukemia, CBF-beta/MYH11			0.0350582	CD14 Mono	0.523430456848823	0.394635428323184	0	0	0	0	0	0	0	0	0	0	0.0819341148279927	0	0	0	0	0	0	0	0	0	CBFB-MYH11	CBFB-MYH11
AML_2_005		1466	LUMC		28	male	BM	Acute myeloid leukemia with t(9;11)(p22;q23); MLLT3-MLL			0.115663	CD14 Mono	0.853593132933909	0.146406867066091	0	0	0	0	0	0	0	0	0	0	0	0	0	0	0	0	0	0	0	0	KMT2A-MLLT3	KMT2A
AML_2_006		1591	LUMC		95	male	PB	Acute promyelocytic leukaemia, PML-RAR-alpha			0.650013	GMP	0	0.606706244812314	0.0432118606195948	0	0.126041296610061	0	0	0.0965956963129432	0	0	0.000815938157001464	0	0.000461655523614238	0	0	0	0.126167307964471	0	0	0	0	0	PML-RARA	PML-RARA
AML_2_007		1775	LUMC		89	male	PB	Acute myeloid leukemia, CBF-beta/MYH11			0.0384115	GMP	0.259213352520212	0.530257558544017	0	0	0	0	0	0.0298213337700541	0	0	0	0	0.16732706506113	0	0	0	0	0	0	0	0.013380690104587	0	CBFB-MYH11	CBFB-MYH11
AML_2_008		2055	LUMC		64	male	PB	Acute myeloid leukemia, NOS			0.276259	CD14 Mono	0.914044988856957	0.038898071823893	0	0	0.0416715172750197	0	0	0	0	0	0	0	0	0	0	0	0	0.00538542204413053	0	0	0	0	AML-MRC, MDS genes	Inconclusive
AML_2_009		2250	LUMC		95	male	BM	Acute myeloid leukemia, NOS			0.0447381	GMP	0.02222414767933	0.458906149475013	0.000235174471316156	0	0	0	0.0850089861266963	0.115439663751273	0	0	0.00514259836959918	0	0	0.253106969276631	0	0	0.0177835857509576	0	0	0	0.0421527250991836	0	CEBPA_bZIP_indel	CEBPA_bZIP_indel
AML_2_010		2467	LUMC		60	male	BM	Acute myeloid leukemia, CBF-beta/MYH11			0.186535	CD14 Mono	0.91219487299514	0.0802540676600694	0	0	0	0	0	0	0	0	0	0	0.00680713957758366	0	0.0003580616914697	0	0	0	0	0	0	0.000385858075737428	CBFB-MYH11	CBFB-MYH11
AML_2_011		2536	LUMC		95	female	BM	Acute myeloid leukemia, NOS			0.0551193	GMP	0.38548045520174	0.579988015935404	0	0	0	0	0	0	0	0	0	0	0	0	0	0	0	0	0	0	0.0345315288628557	0	NPM1	NPM1
AML_2_012		2899	LUMC		80	female	PB	Acute myeloid leukemia, NOS			-0.267397	CD14 Mono	1	0	0	0	0	0	0	0	0	0	0	0	0	0	0	0	0	0	0	0	0	0	NPM1	NPM1
AML_2_013		3009	LUMC		70	male	BM	Acute myeloid leukemia, NOS			0.0566144	CD14 Mono	0.993770706693261	0.00435057054022609	0	0.000634771453249536	0	0	0	0	0	0	0	0	0	0	0	0	0	0	0	0.00124395131326343	0	0	AML-MRC, MDS genes	AML-MRC
AML_2_014		3097	LUMC		80	female	BM	Acute promyelocytic leukaemia, PML-RAR-alpha			0.0674319	GMP	0	0.751220137024936	0.171377086757688	0	0	0	0	0.00510877612419955	0	0	0	0.0387645412595942	0.0335294588335816	0	0	0	0	0	0	0	0	0	PML-RARA	PML-RARA
AML_2_015		3361	LUMC		79	female	PB	Acute myeloid leukemia, NOS			0.613205	EMP	0	0.030767388561024	0	0	0.131107480553697	0	0	0.429283189131885	0	0	0.0526452153609775	0	0.323468692973274	0	0	0.00342325885121139	0	0	0	0	0.0293047745679312	0	NPM1	NPM1
AML_2_016		3370	LUMC		82	female	PB	Acute myeloid leukemia, NOS			0.754253	CD14 Mono	0.41517448240817	0.259376707914411	0.000546310766472436	0.00124337160548002	0	0	0	0.170725007923	0	0	0.00795220305398286	0	0	0	0	0.00273163213070753	0.0592804385305782	0	0	0	0.0794924612942024	0.00347738437299557
AML_2_018		3361	LUMC		90	female	BM	Acute myeloid leukemia, NOS			0.722187	HSC	0	0	0	0	0.0136535339553367	0.160359417738081	0	0.211625893615806	0	0.12778878056876	0	0.0134159839466557	0.439524280974539	0	0	0.000197859543333066	0.000571053381623127	0	0.0126746609698869	0	0.0201885353059777	0
AML_2_019		3714	LUMC		80	female	BM	Acute myeloid leukemia, NOS			0.918425	T Cells	0.0422086551734693	0.0472131762877995	0.211324014241142	0.0739199386312768	0	0	0	0	0	0	0.164625207680828	0	0.176631553173872	0	0.0769266689458007	0	0.166620545394179	0	0	0.000823535514501227	0.000407501594281965	0.0392992033628504	AML-MRC, TP53	AML-MRC
AML_2_020		3778	LUMC		25	female	PB	Acute myeloid leukemia with myelodysplasia-related changes			0.882473	CD14 Mono	0.323259910365336	0	0.0015722205035743	0.144138926589299	0	0.0741636317545555	0.00536436908851202	0	0.00023260172510138	0.00804268652794253	0	0	0.156313019911924	0.104179948386977	0	0	0.0984888620732679	0	0	0	0.0842438230735097	0	AML-MRC, MDS genes	AML-MRC
AML_2_021		3870	LUMC		27	male	BM	Acute myeloid leukemia, NOS			0.641181	CD14 Mono	0.459969133830759	0.0687752836437736	0	0	0	0	0	0	0.000783022754387605	0	0	0	0.447201919864373	0.0232706399067069	0	0	0	0	0	0	0	0	AML-MRC, MDS genes	AML-MRC
AML_2_022		4072	LUMC		95	female	BM	Acute myeloid leukemia, NOS			-0.177564	GMP	0.295134350537345	0.692355357468299	0	0	0	0	0	0	0	0	0	0	0	0	0	0	0	0.00408290099365658	0	0.00842739100069967	0	0	other KMT2A	KMT2A
AML_2_023		4443	LUMC		82	female	BM	Acute myeloid leukemia with mutated NPM1			0.573667	EMP	0	0.14636056907668	0	0	0.0515954365392168	0	0	0.568412814575561	0	0.00568347176943553	0.18064300145812	0	0.00179050263104926	0	0	0	0	0	0.0156420306304078	0	0.0298721733195294	0	NPM1	NPM1
AML_2_024		4690	LUMC		45	female	BM	Acute myeloid leukemia, NOS			0.325578	CD14 Mono	0.864366421172819	0	0	0	0	0	0	0	0	0	0	0.00537753355282832	0.00622622659890666	0	0.103499240196	0	0	0	0	0.0205305784794462	0	0	AML-MRC, MDS genes	Inconclusive
AML_2_025		4716	LUMC		98	male	BM	Acute myeloid leukemia, NOS			0.237998	EMP	0	0.108716227571678	0	0	0	0	0	0.666689816907007	0	0	0.217208909675751	0	0	0	0	0	0	0	0.00558165134906872	0	0.00180339449649505	0	Inconclusive	Inconclusive
AML_2_027		5074	LUMC		55	male	PB	Acute myeloid leukemia, NOS			-0.0807314	CD14 Mono	1	0	0	0	0	0	0	0	0	0	0	0	0	0	0	0	0	0	0	0	0	0	AML-MRC, MDS genes	AML-MRC
AML_2_028		5205	LUMC		39	male	PB	Acute myeloid leukemia, NOS			0.224403	CD14 Mono	1	0	0	0	0	0	0	0	0	0	0	0	0	0	0	0	0	0	0	0	0	0	NPM1	NPM1
AML_2_029		5444	LUMC		55	female	BM	Acute myeloid leukemia with mutated NPM1			0.00653044	CD14 Mono	0.945424392056293	0	0	0	0	0	0	0	0	0	0	0	0	0	0	0	0	0	0	0	0.0545756079437068	0	NPM1	NPM1
AML_2_030		5518	LUMC		95	female	BM	Acute myeloid leukemia with mutated NPM1			0.304384	EMP	0	0.209027202117885	0	0	0.0409536341507183	0	0	0.594936766736909	0	0	0	0	0.0039077573431673	0	0	0.151174639651321	0	0	0	0	0	0	NPM1	NPM1
AML_2_031		5672	LUMC		40	male	BM	Acute myeloid leukemia with myelodysplasia-related changes			0.573219	CD16 Mono	0.246852812624696	0	0.0770928131944142	0	0	0	0	0.104662815603247	0.0721005810720294	0	0	0.015808660045967	0.00547561853722734	0	0	0	0.00569254353930423	0	0.000276696952706473	0	0.472037458430409	0	AML, rare RGA	NUP98
AML_2_032		5672	LUMC		90	male	PB	Acute myeloid leukemia with myelodysplasia-related changes			0.475073	GMP	0.31440189878927	0.606551764374514	0	0	0	0.000974551739151261	0	0.0413161557903044	0	0	0	0.00649350946372342	0.0302621198430369	0	0	0	0	0	0	0	0	0
AML_2_033		6160	LUMC		99	male	BM	Acute myeloid leukemia with mutated NPM1			0.567486	EMP	0	0	0.0145435750851785	0	0	0	0	0.910113482881662	0	0.0386650572854266	0	0.028589084031094	0	0	0	0	0	0	0	0	0.00808880071663865	0	NPM1	NPM1
AML_2_034		6395	LUMC		80	male	BM	Acute myeloid leukemia with mutated NPM1			-0.0786294	CD14 Mono	1	0	0	0	0	0	0	0	0	0	0	0	0	0	0	0	0	0	0	0	0	0	NPM1	NPM1
AML_2_035		6498	LUMC		94	female	PB	Acute myeloid leukemia with mutated NPM1			0.300044	EMP	0	0	0.0354268091661455	0	0	0	0	0.624511125919772	0	0.000971807520000644	0.0553742849099568	0.0302330416475246	0	0.0688265339870271	0	0.184656396849574	0	0	0	0	0	0	NPM1	NPM1
AML_2_036		6588	LUMC		36	female	BM	Acute myeloid leukemia with myelodysplasia-related changes			0.340041	GMP	0	0.767415027605948	0	0	0	0	0	0	0	0.0711190339126864	0.0186743851022269	0	0.117062544475777	0	0	0	0	0	0	0	0.0257290089033615	0	AML-MRC, MDS genes	Inconclusive
AML_2_037		6619	LUMC		20	female	BM	Acute myeloid leukemia with myelodysplasia-related changes			0.603009	T Cells	0.297939192954429	0.000768572928051975	0.352601543521435	0	0	0.0560509520659254	0	0	0.118230979286246	0	0	0.0656410357990753	0.0643451039899307	0	0	0	0	0	0.0444226194549069	0	0	0	AML-MRC, MDS genes	AML-MRC
AML_2_038		6711	LUMC		94	male	BM	Acute myeloid leukemia, NOS			0.0470945	EMP	0	0	0.133064425824915	0	0	0	0	0.605225750293556	0	0	0	0	0.247986700316463	0	0	0	0	0	0	0	0.0137231235650665	0	AML, rare RGA	AML, rare RGA
AML_2_039		6727	LUMC		90	female	BM	Acute myeloid leukemia, NOS			-0.231821	pro B	0	0	0.0432733297187007	0	0.247950630602676	0	0	0.120951460509589	0	0	0.197132162774969	0	0	0.364012770378489	0	0	0	0	0.026679646015577	0	0	0	CEBPA_bZIP_indel	CEBPA_bZIP_indel
AML_2_040		6588	LUMC		65	female	PB	Acute myeloid leukemia with myelodysplasia-related changes			0.673011	HSC	0	0	0	0	0	0.0596051270662173	0	0.00180745502375263	0	0.0681386341829363	0.0407842419244001	0.122609113214658	0.667227989934103	0.0140933937420697	0	0	0	0	0.0257340449118632	0	0	0
AML_2_041		7015	LUMC		90	female	BM	Acute myeloid leukemia with mutated NPM1			-0.0786362	CD14 Mono	1	0	0	0	0	0	0	0	0	0	0	0	0	0	0	0	0	0	0	0	0	0	NPM1	NPM1
AML_2_043		8388	LUMC		90	female	PB	Acute myeloid leukemia, CBF-beta/MYH11			-0.0848144	CD14 Mono	0.868681356470689	0.126740078242426	0	0.000197505506687678	0	0.000319207657905171	0	0	0	0	0	0	0	0	0	0	0	0	0	0	0.00406185212229193	0	CBFB-MYH11	CBFB-MYH11
AML_2_044		9006	LUMC		63	male	BM	Acute myeloid leukemia, CBF-beta/MYH11			0.0465276	CD14 Mono	0.852499813994847	0.047864547886584	0	0	0	0.00140311488461495	0	0	0	0	0	0	0.0316248014628228	0	0	0	0	0	0	0	0.0666077217711315	0	CBFB-MYH11	CBFB-MYH11
AML_2_045		9217	LUMC		92	male	BM	Acute myeloid leukemia, NOS			-0.0460573	GMP	0	0.551538238985145	0.00119232295317632	0	0	0	0	0.318492998897328	0	0	0	0.128776439164351	0	0	0	0	0	0	0	0	0	0	CEBPA_bZIP_indel	CEBPA_bZIP_indel
AML_2_046		9263	LUMC		94	female	BM	Acute myeloid leukemia with mutated NPM1			0.0835726	CD14 Mono	0.940892712051194	0.0591072879488061	0	0	0	0	0	0	0	0	0	0	0	0	0	0	0	0	0	0	0	0	NPM1	NPM1
AML_2_047		9388	LUMC		92	female	BM	Acute myeloid leukemia, NOS			0.905026	HSC	0.260409791398311	0.0361516925670062	0	0	0	0	0	0	0	0	0	0.00884349019654012	0.645499241329833	0	0	0	0	0	0	0	0.0490957845083094	0	other KMT2A	KMT2A
AML_2_048		9423	LUMC		97	male	BM	Acute myeloid leukemia with mutated NPM1			-0.110996	CD14 Mono	0.996699155849232	0.00330084415076777	0	0	0	0	0	0	0	0	0	0	0	0	0	0	0	0	0	0	0	0	NPM1	NPM1
AML_2_049		9448	LUMC		77	female	PB	Acute myeloid leukemia with mutated NPM1			0.0536648	CD14 Mono	1	0	0	0	0	0	0	0	0	0	0	0	0	0	0	0	0	0	0	0	0	0	NPM1	NPM1
AML_2_050		9596	LUMC		60	male	BM	Therapy related myeloid neoplasm			0.583082	GMP	0.00886483128767701	0.434713199628528	0.0123244001570972	0	0	0.112630125754471	0	0	0	0.0394153638274988	0.104307129387108	0.0150701540340734	0.124874567478025	0	0	0.000793255145257107	0	0	0	0	0.147006973300264	0	AML-MRC, MDS genes	Inconclusive
AML_2_051		10024	LUMC		98	male	BM	Acute myeloid leukemia with mutated NPM1			-0.229177	BaEoMa	0	0	0.041856909323317	0	0.0846994158642653	0	0	0	0.0302799768587782	0	0	0	0	0	0	0.840914161958058	0	0	0.00224953599558181	0	0	0	NPM1	NPM1
AML_2_052		10146	LUMC		66	male	PB	Acute myeloid leukemia with t(6;9)(p23;q34); DEK-NUP214			0.411185	CD14 Mono	0.470160929218375	0	0.304110491243005	0	0	0.156385068151852	0	0	0	0	0	0.0693435113867681	0	0	0	0	0	0	0	0	0	0	DEK-NUP214	DEK-NUP214
AML_2_053		10170	LUMC		75	male	PB	Acute myeloid leukemia, CBF-beta/MYH11			0.0151221	CD14 Mono	0.674253377000964	0.187956732032045	0	0	0	0.00284999606656167	0	0	0	0	0	0.00541062917899652	0.0574597281953183	0	0	0	0	0	0	0	0.0720695375261147	0	CBFB-MYH11	CBFB-MYH11
AML_2_054		10189	LUMC		80	female	BM	Acute myeloid leukemia, NOS			0.442367	T Cells	0	0.0230479529332349	0.453541850855448	0	0	0	0	0.0465529938543472	0.139623407679879	0	0	0.0206601964707358	0.252140451873097	0	0	0	0	0	0.0644331463332574	0	0	0	AML, no RGA found	AML, no RGA found
AML_3_001		4768	LUMC		57	female	BM	Acute myeloid leukemia with t(9;11)(p22;q23); MLLT3-MLL			0.29227	T Cells	0.0561225171989071	0.00234783135035039	0.517577461090582	0	0	0.00157640039259638	0	0	0.255349587128366	0	0	0.124565156253691	0	0	0	0	0	0	0	0	0.0424610465855068	0	KMT2A-MLLT3	KMT2A
AML_3_002		5233	LUMC		55	female	BM	Acute myeloid leukemia with t(8;21)(q22;q22); RUNX1-RUNX1T1			-0.0458178	EMP	0	0.000428701152931093	0.151361859087839	0	0	0.0239160928635945	0	0.280891970965325	0.237768263853917	0	0	0.190517883643674	0.11511522843272	0	0	0	0	0	0	0	0	0	RUNX1-RUNX1T1	RUNX1-RUNX1T1
AML_3_003		5818	LUMC		52	male	BM	Acute myeloid leukemia, NOS			0.0258188	GMP	0.061710799178756	0.368589177513046	0.0652094727321293	0	0	0	0.0408169948398806	0.264034090050672	0.0253160702654754	0	0	0	0	0	0	0	0	0	0.00206099737258467	0	0.172262398047457	0	CEBPA_bZIP_indel	CEBPA_bZIP_indel
AML_3_004		5827	LUMC		20	male	BM	Acute myeloid leukemia with myelodysplasia-related changes			0.428125	CD14 Mono	0.767809027413763	0.0011097424942852	0	0	0	0	0	0	0.124735247860334	0.00132736276023253	0	0.0513814254136452	0.0515902526378401	0	0	0	0.00134268024093693	0	0.000704261178963213	0	0	0	AML, no RGA found	AML, no RGA found
AML_3_005		5904	LUMC		93	male	BM	Acute myeloid leukemia with mutated NPM1			-0.0536913	CD14 Mono	1	0	0	0	0	0	0	0	0	0	0	0	0	0	0	0	0	0	0	0	0	0	NPM1	NPM1
AML_3_006		5905	LUMC		55	male	BM	Acute myeloid leukemia, NOS			0.534606	CD14 Mono	0.497129369875156	0.193940976142956	0.022575150289257	0	0	0	0	0	0.0866528717171976	0	0	0.0628981166075692	0.136803515367864	0	0	0	0	0	0	0	0	0	AML-MRC, MDS genes	AML-MRC
AML_3_007		5992	LUMC		24	male	BM	Acute myeloid leukemia with t(8;21)(q22;q22); RUNX1-RUNX1T1			0.0800951	GMP	0	0.718495992672648	0.204294196150974	0	0	0.0276465799742862	0	0.0172254385241837	0	0	0	0	0	0	0	0	0	0	0.00727562821162707	0	0.0250621644662802	0	RUNX1-RUNX1T1	RUNX1-RUNX1T1
AML_3_008		6033	LUMC		43	female	BM	Acute myeloid leukemia with t(9;11)(p22;q23); MLLT3-MLL			0.334166	CD14 Mono	0.609768586102075	0.385879479892366	0	0	0	0	0	0	0	0	0	0	0	0	0	0	0.00121213072304168	0	0	0	0.00313980328251718	0	KMT2A-MLLT3	KMT2A
AML_3_009		6089	LUMC		85	male	BM	Acute myeloid leukemia, NOS			-0.130901	GMP	0	0.983163700041999	0.0113558077731851	0	0	0	0	0	0	0	0	0	0.00548049218481583	0	0	0	0	0	0	0	0	0	NPM1	NPM1
AML_3_010		6095	LUMC		20	female	BM	Acute myeloid leukemia, NOS			0.24303	CD14 Mono	0.380325072155977	0.215500132013536	0	0	0	0.0791930247197	0	0	0	0	0	0.0188664960223191	0	0	0	0	0	0	0.0251102059320584	0.00510874604878247	0.260101199176046	0.0157951239315811	other KMT2A	KMT2A
AML_3_011		6143	LUMC		91	male	BM	Acute myeloid leukemia with mutated NPM1			0.542214	HSC	0	0.0277019469660606	0	0	0.100945528161632	0	0	0.219319314929156	0	0	0.173463053653761	0	0.417955170605301	0	0	0.0496417568867795	0	0	0.0109732287973094	0	0	0	NPM1	NPM1
AML_3_012		7012	LUMC		90	male	BM	Acute myeloid leukemia with mutated NPM1			0.668422	HSC	0.0984623886289976	0.236567113613877	0	0	0	0	0	0	0	0.130574027929324	0.0011560571323631	0	0.462648932064306	0	0	0	0	0	0.00052302065832928	0	0.0700684599728035	0	NPM1	NPM1
AML_3_013		7170	LUMC		32	female	BM	Acute myeloid leukemia with mutated NPM1			0.0999011	CD14 Mono	0.661341838361419	0.249478450346622	0	0	0	0	0	0	0	0	0	0	0	0	0	0	0	0	0	0	0.0891797112919585	0	NPM1	NPM1
AML_3_014		7255	LUMC		35	female	BM	Acute myeloid leukemia, CBF-beta/MYH11			0.0635546	CD14 Mono	0.996888744473637	0	0	0	0	0	0	0	0	0	0	0	0.00311125552636328	0	0	0	0	0	0	0	0	0	CBFB-MYH11	CBFB-MYH11
AML_3_015		8156	LUMC		51	male	BM	Acute myeloid leukemia, NOS			0.489253	GMP	0.0110623622244451	0.296949895647168	0.192586680034829	0	0	0.0562876686541714	0	0.156489690734602	0.0216512209508372	0	0	0.0002564879327697	0	0	0	0	0	0	0.0965668877582045	0	0.168149106062973	0	AML-MRC, TP53	AML-MRC
AML_3_016		8228	LUMC		77	male	BM	Acute myeloid leukemia, NOS			0.457201	HSC	0	0.020283439072106	0.135908043947381	0	0	0.0258503148274918	0	0.102088162379134	0.195666651340023	0	0	0.0576832422700724	0.440213427877453	0.0223067182863391	0	0	0	0	0	0	0	0	AML-MRC, cytogenetics	AML-MRC
AML_3_017		8278	LUMC		50	female	BM	Acute myeloid leukemia, NOS			0.399451	CD14 Mono	0.99668022234205	0	0	0	0	0	0	0	0	0	0	0	0.00331977765794949	0	0	0	0	0	0	0	0	0	AML-MRC, MDS genes	Inconclusive
AML_3_018		8334	LUMC		23	male	BM	Acute myeloid leukemia, NOS			0.243575	CD14 Mono	0.294965736659611	0	0	0	0	0	0.265983125572574	0.0352251598576878	0.000238658927936407	0	0	0	0	0	0	0	0.251657649024812	0	0	0	0.151929669957379	0	AML, no RGA found	AML, no RGA found
AML_3_019		8333	LUMC		75	female	BM	Acute myeloid leukemia with mutated NPM1			-0.0281897	CD14 Mono	0.951636212318267	0	0	0	0	0	0	0	0.00612991175529726	0	0	0.0422338759264354	0	0	0	0	0	0	0	0	0	0	NPM1	NPM1
AML_3_020		8391	LUMC		29	female	BM	Acute myeloid leukemia with mutated NPM1			0.371529	T Cells	0.116562375691252	0	0.354351976912378	0	0	0.000808670054895808	0	0.128472604244349	0.0350203077606643	0	0	0.144675619304903	0.0978490306059413	0	0	0.0821224911704762	0	0	0	0	0.0401369242551411	0
AML_3_021		8390	LUMC		20	female	PB	Acute myeloid leukemia with mutated NPM1			0.0554409	CD14 Mono	0.373719780089198	0	0.234823346874064	0	0	0	0	0	0.0633082970400041	0	0	0.150749155891689	0	0	0	0	0	0	0	0	0.177399420105044	0	NPM1	NPM1
AML_3_022		8524	LUMC		43	female	BM	Acute myeloid leukemia with myelodysplasia-related changes			0.481109	CD14 Mono	0.831073796008276	0	0	0	0	0.000835014407098124	0	0	0	0.0100165946236316	0	0.0253549108123475	0.132719684148647	0	0	0	0	0	0	0	0	0	AML-MRC, cytogenetics	AML-MRC
AML_3_023		8861	LUMC		94	male	BM	Acute myeloid leukemia with mutated NPM1			0.327844	GMP	0	0.412792909294294	0.242844911307262	0	0	0	0	0.0101408814870181	0	0.00044605300525793	0	0.0600114906904428	0.234540577579257	0	0	0	0	0	0	0	0.0392231766364685	0	NPM1	NPM1
AML_3_024		9516	LUMC		25	male	BM	Acute myeloid leukemia with myelodysplasia-related changes			0.446433	CD14 Mono	0.917657551066285	0.0585070990347942	0	0	0.00345920766549328	0	0	0	0	0	0	0	0.018954602018479	0	0	0.00060937845351459	0.000355896192670605	0.000456265568763273	0	0	0	0	AML-MRC, MDS genes	AML-MRC
AML_3_025		9691	LUMC		95	male	BM	Acute myeloid leukemia, CBF-beta/MYH11			0.0687057	GMP	0.497601036834673	0.502398963165327	0	0	0	0	0	0	0	0	0	0	0	0	0	0	0	0	0	0	0	0	CBFB-MYH11	CBFB-MYH11
AML_3_026		9750	LUMC		45	male	BM	Acute myeloid leukemia, NOS			0.456975	GMP	0	0.590748649968858	0.00139849625731701	0	0	0	0	0.0852454717931437	0.0810965064924891	0	0	0.108226145221093	0.124674760375115	0	0	0	0	0	0.00481440850890776	0	0.00379556138307706	0	AML, no RGA found	AML, no RGA found
AML_3_027		9770	LUMC		70	male	BM	Acute myeloid leukemia with mutated NPM1			0.318441	CD14 Mono	0.419297600950007	0.229521411231955	0.0268027955176671	0	0	0.0108278164586051	0	0.141617969927848	0	0.030189252146017	7.05397e+09	0	0.0984842193461792	0	0	0.000151675534452515	0	0	0.00149510972001396	0	0.0415416094337438	0	NPM1	NPM1
AML_3_028		9811	LUMC		80	female	BM	Acute myeloid leukemia, NOS			0.379878	GMP	0.115567525775961	0.55292632962733	0	0	0	0	0	0.118775425084718	0	0.00985700436442317	0	0.0435480768281178	0.145445634808078	0	0	0	0	0	0	0	0.0138800035113723	0	AML-MRC, cytogenetics	AML-MRC
AML_3_029		9978	LUMC		60	female	BM	Acute myeloid leukemia with inv(3)(q21q26.2) or t(3;3)(q21;q26.2); RPN1-EVI1			0.806045	CD14 Mono	0.358619739891218	0	0.0160246780760668	0	0	0.0375668121077894	0	0.0185001017681062	0	0.0155701339918801	0	0.00349671945780791	0.184266340546459	0	0	0	0.0455807928961072	0	0.0226825828951269	0	0.203799199692079	0.0938928986773587	GATA2, MECOM	GATA2, MECOM
AML_3_030		10232	LUMC		25	male	BM	Acute myeloid leukemia with myelodysplasia-related changes			0.499256	GMP	0.339206644501428	0.364105178023805	0.0519189759038735	0	0	0	0	0.0965460389435663	0.0346351168507415	0	0	0.0290934151500507	0	0	0	0	0.00315286805414444	0	0.000669289611751401	0	0.0806724729606388	0	AML-MRC, MDS genes	AML-MRC
AML_3_031		10297	LUMC		70	male	BM	Acute myeloid leukemia with myelodysplasia-related changes			0.353797	CLP	0.122122237554394	0.0190195067012273	0.00738021135807104	0	0	0.159548402175889	0	0	0.000336645084858965	0.0885063323519516	0.420867405610354	0	0.163393333408122	0.0188259257551319	0	0	0	0	0	0	0	0	AML-MRC, MDS genes	AML-MRC
AML_3_032		10328	LUMC		90	female	PB	Acute myeloid leukemia with mutated NPM1			0.35936	CD14 Mono	0.899242498582342	0.0767211576113099	0	0	0	0	0	0	0	0	0	0	0	0	0	0	0	0	0.0178590814722875	0	0.00617726233406028	0	NPM1	NPM1
AML_3_033		10381	LUMC		23	female	PB	Acute myeloid leukemia, NOS			-0.0271622	CD14 Mono	0.995099834796671	0	0.00490016520332926	0	0	0	0	0	0	0	0	0	0	0	0	0	0	0	0	0	0	0	AML, no RGA found	AML, no RGA found
AML_3_034		10418	LUMC		98	male	BM	Acute myeloid leukemia with mutated NPM1			-0.0792417	GMP	0	0.826302204910671	0.0426905926760725	0	0.10102036282243	0	0	0	0	0	0.019653781581435	0	0	0.000905374341033614	0	0	0	0	0.00942768366835733	0	0	0	NPM1	NPM1
AML_3_035		10437	LUMC		96	male	BM	Acute myeloid leukemia with mutated NPM1			0.136001	EMP	0.0140736567430151	0.182829562728457	0.0836556391930238	0	0	9.40507e+09	0	0.300714592208958	0	0	0	0.00955105615900396	0.270591313794328	0	0	0.0994483070321388	0	0	0	0	0.0390418214220628	0	NPM1	NPM1
AML_3_037		10594	LUMC		80	female	BM	Acute myeloid leukemia with mutated NPM1			0.0689306	BaEoMa	0	0.117454006816352	0.143065968565073	0	0.150921283301442	0	0	0.156546454464904	0	0	0.0923768670599606	0	0	0	0	0.258619350261784	0	0	0	0	0.0810160695304846	0	NPM1	NPM1
AML_3_038		8390	LUMC		13	female	BM	Therapy related myeloid neoplasm			0.405373	T Cells	0.191276622099927	0	0.321751058292146	0	0	0	0	0	0.311161638966078	0	0	0.138173837660576	0	0	0	0	0	0	0.00276854392177337	0	0.0348682990594996	0	AML-MRC, cytogenetics	AML-MRC
AML_3_039		10811	LUMC		68	male	BM	Acute myeloid leukemia, CBF-beta/MYH11			0.142785	CD14 Mono	0.658821970092202	0.182308054405916	0.0142622383092328	0	0	0.0342531065750597	0	0	0	0	0	0.0280535005325056	0.0328413050668809	0	0	0	0	0	0	0	0.0494598250182026	0	CBFB-MYH11	CBFB-MYH11
AML_3_040		10831	LUMC		48	male	BM	Acute myeloid leukemia, NOS			0.24544	T Cells	0.142439236495811	0	0.452117119488366	0	0	0.000301649759635373	0	0	0.236616824425055	0	0	0.097970782866351	0.069566433088521	0	0	0	0	0	0	0	0.000987953876261529	0	AML, no RGA found	AML, no RGA found
AML_3_041		10833	LUMC		80	female	BM	Acute myeloid leukemia with mutated NPM1			0.187709	CD14 Mono	1	0	0	0	0	0	0	0	0	0	0	0	0	0	0	0	0	0	0	0	0	0	NPM1	NPM1
AML_3_042		7055	LUMC		25	male	BM	Acute myeloid leukemia with myelodysplasia-related changes			0.342885	GMP	0.141091714650709	0.312238241858326	0.0873166727120969	0	0	0.0763690155538943	0	0.287915115999209	0	0	0	0.0140571475684571	0.0704141228578267	0	0	0	0	0	0	0	0.0105979687994806	0	AML-MRC, MDS genes	AML-MRC
BA2656	13-00650	3cceaec4-a0d1-406a-a19a-ba99a6a5967e	BEAT			male	PB	Acute myeloid leukemia with mutated NPM1	Favorable		0.240251	EMP	0	0	0.176030559918605	0	0	0	0	0.511692227053906	0	0	0	0.00190121320480975	0.273911375535314	0.0364646242873655	0	0	0	0	0	0	0	0
BA2872	14-00712	406afbba-bffb-418c-a48e-b611efb52a56	BEAT	65.7233	18	male	BM	Therapy related myeloid neoplasm	Adverse		0.170764	GMP	0.361324615302799	0.619742726536266	0	0	0	0	0	0	0.0189326581609356	0	0	0	0	0	0	0	0	0	0	0	0	0	AML-MRC, MDS genes	AML-MRC
BA2639	16-00001	b0c6f482-17b0-4ab1-ad1e-b9bbe47d9a94	BEAT	36.5616	60	female	PB	Acute myeloid leukemia, CBF-beta/MYH11	Favorable		-0.0453661	GMP	0.139993527977981	0.637414754837342	0	0	0	0	0	0	0	0	0	0	0.189487871643629	0	0	0	0	0	0	0	0.0331038455410487	0	CBFB-MYH11	CBFB-MYH11
BA3029	13-00493	36bcbf5a-44e1-4396-b355-a07d4dabaee4	BEAT	62.9753	59	male	PB	Acute myeloid leukemia with mutated NPM1	Intermediate		0.679881	EMP	0	0.0246177268366423	0.378476836474997	0	0	0.0303993918078564	0	0.465559008744063	0	0	0	0.00996409464983955	0.090982941486601	0	0	0	0	0	0	0	0	0
BA2592	14-00780	3f753577-a34d-4d51-8e46-311180ba6432	BEAT	31.2658	7	female	BM	Acute myeloid leukemia with myelodysplasia-related changes	Intermediate		0.676801	HSC	0.148389599790447	0.0200081271786441	0.23410679129636	0	0	0.0960463298415296	0	0	0.124316625813867	0	0	0.0392220836289651	0.335284038923503	0	0	0.00262640352668495	0	0	0	0	0	0
BA2235	13-00157	ce29131b-4c3d-49d1-b283-3a0b327fed0b	BEAT	60.2877	80	female	BM	Acute myeloid leukemia with mutated NPM1	Favorable		0.203543	CD14 Mono	0.416761907916054	0.15833786706683	0.0529339938180008	0	0	0	0	0.237492347308946	0	0	0	0.0598408588883355	0.0312734757613288	0	0	0.0236085858541311	0	0	0	0	0.019750963386374	0	NPM1	NPM1
BA2442	16-00540	e96274ea-2df3-483d-a5b9-d87cbe96d5e2	BEAT	66.4932	16	female	PB	Acute myeloid leukemia, NOS	Intermediate		0.527206	GMP	0.072616436126308	0.354996400879238	0.270206157999491	0	0	0	0	0.0539923790586676	0	0	0	0.0118097347573093	0.236378891178986	0	0	0	0	0	0	0	0	0	AML-MRC, MDS genes	AML-MRC
BA2952	15-00296	aea68b70-5b57-47d6-9c57-a3901ccbc67b	BEAT	17	93	female	BM	Acute myeloid leukemia with t(9;11)(p22;q23); MLLT3-MLL	Adverse	M5	-0.165078	GMP	0.409377318891299	0.590622681108701	0	0	0	0	0	0	0	0	0	0	0	0	0	0	0	0	0	0	0	0	KMT2A-MLLT3	KMT2A
BA2089	15-00777	96d78086-22be-4c91-8292-1bfb6051b429	BEAT	68.3616	83	male	PB	Acute myeloid leukemia with myelodysplasia-related changes	Adverse	M5	0.151769	CD14 Mono	0.921762490923552	0.0765945116862127	0	0	0	0	0	0	0	0	0	0	0	0	0	0	0	0	0	0.00164299739023498	0	0
BA2951	16-00818	58291cd5-897f-444c-b8f2-a4c886f5dd6f	BEAT	65.7315		female	PB	Acute myeloid leukemia with inv(3)(q21q26.2) or t(3;3)(q21;q26.2); RPN1-EVI1	Adverse		0.740109	EMP	0.220858422964541	0	0	0	0	0	0	0.764882408282814	0	0	0	0	0	0	0	0	0	0	0	0	0.0142591687526447	0	GATA2, MECOM	GATA2, MECOM
BA2704	16-00867	9ad4133f-e4ef-4918-a178-c5fd9aabdbb1	BEAT	61.9589	93	female	BM	Acute myeloid leukemia with mutated NPM1	Intermediate		0.251855	GMP	0	0.547121920870064	0.11269924542053	0	0.171748227963506	0	0	0.143684476583148	0	0	0	0	0	0	0	0.0247461291627523	0	0	0	0	0	0	NPM1	NPM1
BA2425	15-00616	29ba2e73-1292-41bf-837a-f7a3f4d4a727	BEAT	68.4904	49	female	PB	Acute myeloid leukemia with myelodysplasia-related changes	Adverse		0.882104	CD14 Mono	0.33043601584338	0.0106669206211933	0.0369915618551575	0	0	0	0	0.241995899139509	0	0	0	0	0	0	0	0.05631182776007	0.32359777478069	0	0	0	0	0	AML-MRC, TP53	AML-MRC
BA2497	14-00781	6f5e0cde-b171-410b-846d-b40a52c45142	BEAT	71.9644	95	male	BM	Acute myeloid leukemia, NOS	Adverse	M5	-0.132678	CD14 Mono	0.68294029082519	0.31705970917481	0	0	0	0	0	0	0	0	0	0	0	0	0	0	0	0	0	0	0	0	other KMT2A	KMT2A
BA2707	14-00061	11dd4385-6be7-4040-91b6-8de22745c093	BEAT	68.8082		male	PB	Therapy related myeloid neoplasm	Adverse		0.197598	HSC	0.215827300859256	0	0.0968866383014046	0	0	0.198829428075253	0	0	0	0.169995691912401	0	0	0.22129067427279	0.00734871282791813	0.07946044071521	0.010361113035767	0	0	0	0	0	0
BA2906	14-00184	06f798f7-703f-4bcc-92b3-0913580c7706	BEAT	5.52329	80	male	PB	Therapy related myeloid neoplasm	Intermediate	M5	0.411088	CLP	0	0.041889103968708	0.000749850111877394	0.0683700672898143	0.121670303201064	0	0	0.239725541805603	0	0	0.285129831402654	0	0	0	0.0787703830828682	0	0	0.0309848456663529	0	0.0440777599290208	0.01991411979353	0.068718193748507	other KMT2A	KMT2A
BA2201	15-00680	f3be4a34-7bbd-4460-b86d-158cc7e2d27a	BEAT	68.2438	86	male	BM	Acute myeloid leukemia with mutated NPM1		M5	0.220198	CD14 Mono	0.550533589240294	0.432636008888509	0	0	0	0	0	0.00124148088908539	0	0	0	0.0114770447753718	0	0	0	0	0	0	0	0	0.00411187620673999	0	NPM1	NPM1
BA3023	14-00542	058fbf75-e9ba-40f7-9a3f-463af1e90662	BEAT	27.5781	68	female	PB	Acute myeloid leukemia with mutated NPM1	Favorable	M2	0.326207	EMP	0	0	0.280172245408506	0	0	0.0372970698002915	0	0.475516188237618	0.0296426645595477	0	0	0.145381038277409	0	0	0	0.0319907937166271	0	0	0	0	0	0	NPM1	NPM1
BA2718	14-00787	61550040-0733-4e1c-9310-d86a2a252a68	BEAT	61.1479	90	male	BM	Acute myeloid leukemia with mutated CEBPA	Intermediate	M1	-0.28997	EMP	0.000277969008639995	0.113692993575299	0	0	0	0	0.00213305584929233	0.811644500107239	0.0150169956018942	0	0.0556323014707558	0	0	0	0	0.00097989615730841	0	0	0	0	0.000622288229571468	0	AML, no RGA found	AML, no RGA found
BA2087	13-00425	f75690fc-df12-4cb4-abf7-682766b465e2	BEAT	40.7342	29	female	PB	Acute myeloid leukemia with t(9;11)(p22;q23); MLLT3-MLL	Intermediate		0.078574	T Cells	0.172713706898338	0.147609350197548	0.45578922033882	0	0	0.0698791465781775	0	0.0470118344574268	0	0.0101780859507699	0	0.037392422203174	0	0	0	0	0	0	0	0	0.0594262333757457	0	KMT2A-MLLT3	KMT2A
BA2068	13-00098	0db22160-2f4b-4ea5-aa9a-4b9bc0196854	BEAT	64.2329	76	female	BM	Acute myeloid leukemia with mutated NPM1	Favorable		-0.249843	BaEoMa	0	0	0.278749609314231	0	0	0	0	0	0	0.000266404999819801	0	0.0254055988172595	0.336429692721062	0	0	0.356845778436389	0	0	0	0	0.00230291571123827	0	NPM1	NPM1
BA2798	16-00307	ca70da7e-cf97-465b-a66a-0cc088c19776	BEAT	71.3808	75	male	BM	Acute myeloid leukemia with mutated CEBPA	Adverse		0.552786	HSC	0.21188343022612	0.227379145896536	0.0657275838714584	0	0	0	0	0	0	0.000218326705881587	0	0.0286718375064121	0.436891431837242	0	0	0	0	0	0	0	0.0292282439563493	0	AML-MRC, MDS genes	AML-MRC
BA2036	15-00302	f809be04-7012-4b92-bfab-7b335502bc51	BEAT	65.2493		female	PB	Acute myeloid leukemia with mutated NPM1	Favorable		-0.0510533	BaEoMa	0	0.272830750479098	0.0833437048357741	0	0	0	0	0	0	0	0	0	0	0	0	0.643825544685128	0	0	0	0	0	0	NPM1	NPM1
BA2093	15-00614	04cb74cb-6969-4c8f-9872-ee2571aba2bf	BEAT	51.4466		male	BM	Acute myeloid leukemia with myelodysplasia-related changes	Adverse	M0	0.729308	HSC	0	0	0.0404258349287503	0	0.203521737701777	0	0	0.093340121682727	0.0693236829729944	0	0	0.00554031614410589	0.444006961333059	0	0	0.140391971697048	0	0	0	0	0.0034493735395387	0	AML-MRC, TP53	AML-MRC
BA2603	14-00092	4fedd7fa-e502-445f-af3c-63a93beddf0c	BEAT	63.8932	13	female	BM	Acute myeloid leukemia with mutated NPM1	Favorable	M4	-0.045686	CD14 Mono	0.636014784650395	0.339487709702358	0	0	0	0	0	0	0.021213038816159	0	0	0	0	0	0	0.00328446683108792	0	0	0	0	0	0	NPM1	NPM1
BA2414	16-01185	19b7e504-0cf7-4035-9b71-cf16604bc4ce	BEAT	50.1589	75	male	BM	Therapy related myeloid neoplasm	Adverse		0.699596	GMP	0.167822496903763	0.550730812322331	0	0	0	0.00688207845577924	0	0	0	0	0.0409299859489111	0.0286307040927386	0.204680982201327	0	0	0.000322940075150098	0	0	0	0	0	0	AML-MRC, MDS genes	AML-MRC
BA2020	15-00724	47a6f341-e853-4c8b-ac37-a5698033fec0	BEAT	51.7096	51	male	BM	Acute myeloid leukemia with mutated NPM1			-0.0268897	GMP	0	0.527464751522176	0.0298265335269953	0	0	0	0	0.122846656900631	0.290637641315725	0	0	0.00930425233521825	0.0176580387940488	0	0	0	0	0	0	0	0.00226212560520567	0	NPM1	NPM1
BA2242	15-00965	4e2343bb-1648-494e-8c96-69b22519ba3e	BEAT	61.1014		female	PB	Acute myeloid leukemia with mutated NPM1	Favorable		-0.171492	HSC	0.0190648139022632	0.0538987571197282	0.233918165055185	0	0	0	0	0	0	0	0	0	0.42361408110663	0	0	0.268912892819301	0	0	0	0	0.000591289996892869	0	NPM1	NPM1
BA2567	14-00175	ae81a350-e818-4695-a707-3c234134de17	BEAT	46.189	0	male	PB	Acute myeloid leukemia, NOS	Intermediate	M5	0.222687	CD14 Mono	0.699720931223987	0	0.175752762278579	0	0	0	0	0	0	0	0	0	0	0	0	0	0	0	0	0	0.124526306497434	0	AML, no RGA found	AML, no RGA found
BA2691	15-00491	281209cd-a142-462c-90b2-03bf75910496	BEAT	83.3589		male	PB	Therapy related myeloid neoplasm	Intermediate		0.230131	CD14 Mono	0.937353100627027	0	0.00820099816925231	0	0	0	0	0	0	0	0	0.054445901203721	0	0	0	0	0	0	0	0	0	0	AML-MRC, MDS genes	AML-MRC
BA2880	16-00113	3e7399c5-fa4a-426a-b457-127528d33462	BEAT	85.1178	2	male	BM	Myeloid sarcoma	Intermediate		0.00390255	CD14 Mono	0.659884240265007	0.33957831465184	0	0	0	0	0	0	0.000537445083153341	0	0	0	0	0	0	0	0	0	0	0	0	0	AML-MRC, MDS genes	AML-MRC
BA2055	12-00301	46d59bfb-5292-4fae-b693-f48f41e97ea9	BEAT	65.9562	15	male	PB	Acute myeloid leukemia, CBF-beta/MYH11	Favorable	M4	-0.260273	CD14 Mono	0.871042774186607	0.0413246137649629	0	0	0	0.0201437441187025	0	0	0	0	0	0.00424536915320465	0.0630796820985901	0	0	0	0	0	0	0	0.000163816677932465	0
BA2339	15-00942	ce8f5f89-66c8-4013-b7db-ee02aaa63d5f	BEAT	30.1726	43	female	PB	Acute myeloid leukemia with t(9;11)(p22;q23); MLLT3-MLL	Intermediate		-0.104892	CD14 Mono	0.906410256773583	0	0	0	0	0	0	0	0	0	0	0	0	0	0	0	0	0	0	0	0.0935897432264171	0
BA2033	15-00766	baff89f4-3b38-4881-9e45-36c8b39b3eeb	BEAT	72.0082	14	male	PB	Therapy related myeloid neoplasm	Adverse		0.385576	CD14 Mono	0.784036563363117	0.215963436636883	0	0	0	0	0	0	0	0	0	0	0	0	0	0	0	0	0	0	0	0	AML-MRC, MDS genes	AML-MRC
BA2695	15-00829	4a546562-5020-4943-bc01-81b5f16ba2cb	BEAT	67.5068		female	PB	Therapy related myeloid neoplasm	Adverse		0.294717	CD14 Mono	0.768731431586258	0	0.0268812502922463	0	0	0.00848267842509319	0	0	0	0.0712539159462366	5.5571e+09	0	0.0594925354861822	0	0	0	0	0	0	0	0.0651026172815069	0
BA2162	13-00266	224c52c0-1e22-494b-b57c-e577547e14c7	BEAT	77.9151	47	male	PB	Acute myeloid leukemia with myelodysplasia-related changes	Adverse		0.660739	CD14 Mono	0.50965562735712	0.0067092358631549	0.00736413635034665	0	0	0.000146726853987552	0	0.165034198091421	0	0	0	0	0.296730206334212	0	0	0.0143598691497578	0	0	0	0	0	0	AML-MRC, MDS genes	AML-MRC
BA2839	15-00417	253a959d-b0a8-4e2d-80dd-195e2e7bb810	BEAT	44.3726	62	male	BM	Acute myeloid leukemia with myelodysplasia-related changes	Adverse		0.0375702	GMP	0.0435962447239196	0.437889093034921	0.283419098174451	0	0	0	0	0.0637578252562466	0	0	0	0.0407000204202806	0	0	0	0.00674473586626726	0	0	0	0	0.123892982523915	0	AML-MRC, MDS genes	AML-MRC
BA2534	16-00264	126cf4d5-d7f4-4249-940d-707901ad7ea1	BEAT	71.5699		female	BM	Therapy related myeloid neoplasm	Intermediate		0.614128	HSC	0	0	0	0	0	0.018491252330752	0	0.456223000123972	0	0	0.000131940747014449	0.0295193652118408	0.475402705142041	0.0202317364443792	0	0	0	0	0	0	0	0
BA2828	15-00303	8b976e83-394d-46c3-a87a-accb56d749ab	BEAT	64.4356		male	PB	Acute myeloid leukemia, CBF-beta/MYH11	Favorable		0.0965805	CD14 Mono	0.807909554478137	0	0.103391969137278	0	0	0	0	0	0	0	0	0	0.0886984763845854	0	0	0	0	0	0	0	0	0	CBFB-MYH11	CBFB-MYH11
BA2088	16-00875	5236b248-f63e-4d44-8b12-3965b1cb4e1b	BEAT	45.8055	3	female	BM	Acute myeloid leukemia with myelodysplasia-related changes	Adverse		0.0710704	GMP	0.274781587592101	0.692117471903951	0	0	0	0	0	0	0.0225888938353258	0	0	0	0	0	0	0	0	0	0.0105120466686222	0	0	0
BA2063	13-00466	8ffb0ef2-421b-4a57-9dee-f9ee444b26e9	BEAT	71.6082	0	male	PB	Acute myeloid leukemia, NOS	Intermediate		0.33409	T Cells	0.209790064245317	0	0.623050226966583	0	0	0.14152856743373	0	0	0	0	0	0	0	0	0	0	0	0	0.0256311413543698	0	0	0	AML, no RGA found	AML, no RGA found
BA2505	14-00053	827c31a2-3b4a-451c-b1b0-e9632b177fd0	BEAT	71.0986		male	PB	Acute myeloid leukemia with inv(3)(q21q26.2) or t(3;3)(q21;q26.2); RPN1-EVI1	Adverse		0.688473	EMP	0.297651690643104	0	0.0891432519315747	0	0	0	0	0.329271928131397	0	0.0513435764176481	0	0.0488817700246233	0	0	0	0	0	0	0	0	0.183707782851653	0	GATA2, MECOM	GATA2, MECOM
BA2821	16-00094	cd82d2dd-29c6-4e3c-8200-b6f62be76a5e	BEAT	37.789	95	female	BM	Acute myeloid leukemia, NOS	Adverse		0.236591	GMP	0.113433018773454	0.459219182365056	0.000216146443032729	0	0	0.178814987877749	0	0	0	0	0.00263066059754665	0	0.245686003943161	0	0	0	0	0	0	0	0	0	AML, rare RGA	NUP98
BA2234	16-00494	84d0532d-6f2a-4045-b29a-f6951452099c	BEAT	72.2	90	female	BM	Therapy related myeloid neoplasm	Adverse	M5	-0.176293	CD14 Mono	0.774896134009886	0.181479310251064	0	0	0	0	0	0	0	0	0	0	0	0	0	0	0	0	0	0.0436245557390504	0	0	other KMT2A	KMT2A
BA2653	13-00253	93f5c46c-57c9-4bd9-bfba-f77d1fd9e8db	BEAT	42.7836	9	female	PB	Acute myeloid leukemia with mutated CEBPA	Intermediate	M7	0.76485	Prog Mk	0.329130123672214	0	0.157144488779685	0	0	0	0	0.0668105974459824	0	0	0	0.0414052673585962	0	0	0	0	0.405509522743522	0	0	0	0	0	AML, rare RGA	Inconclusive
BA2456	16-01100	7339288f-140a-4e71-8e55-a2c2b9a8b9c5	BEAT	65.8849		male	PB	Acute myeloid leukemia with mutated NPM1	Favorable		-0.160436	CD14 Mono	0.72471020788747	0.118342439229954	0.0507114663202824	0	0	0	0	0	0	0	0	0.0146735608988766	0	0	0.0889465897423228	0	0	0	0	0.000344797417362829	0.00150044702255578	0.000770491481176046	NPM1	NPM1
BA2769	14-00761	2fccd1f9-2811-4f35-9a7e-20c797057c37	BEAT	72.4767		female	PB	Acute myeloid leukemia with myelodysplasia-related changes	Intermediate		0.267357	CD14 Mono	0.764613148034486	0.208669214251864	0	0	0	0	0	0	0	0	0.00141692046271104	0	0.0247357716901501	0	0	0.00056494556078846	0	0	0	0	0	0
BA2412	13-00573	424c4697-8385-446e-934f-09cb455c2db7	BEAT	86.0301		male	PB	Acute myeloid leukemia with myelodysplasia-related changes	Intermediate		0.177975	CD14 Mono	0.993846864839039	0.00126821380540048	0	0	0	0	0	0	0	0	0	0.00150149887327057	0.00338342248229008	0	0	0	0	0	0	0	0	0
BA2782	13-00202	64df69ae-62ed-49f2-8943-a719be6ccab1	BEAT	53.4767	73	male	BM	Acute myeloid leukemia with mutated NPM1	Favorable		0.0383024	CD14 Mono	0.677917409256776	0.0576879287765392	0	0	0	0	0	0	0	0	0	0	0	0	0	0	0.000302861448759913	0	0	0	0.264091800517925	0	NPM1	NPM1
BA2577	16-01097	d7d3de82-802d-4664-8e42-d40408b129b0	BEAT	10.5781	46	female	BM	Acute myeloid leukemia with mutated CEBPA	Intermediate		-0.0584424	GMP	0	0.79774105561424	0.00135309043647878	0	0	0	0	0.116155963024461	0.0736590168895848	0	0	0.0110908740352351	0	0	0	0	0	0	0	0	0	0
BA2765	16-00479	3a7a9fd1-0d34-48b5-bcbe-30a152049049	BEAT	39.9068		female	PB	Therapy related myeloid neoplasm	Intermediate		0.457266	CD14 Mono	0.99694734289213	0	0	0	0	0	0	0	0	0	0	0	0	0	0	0.000972370381277192	0.00208028672659278	0	0	0	0	0
BA2840	16-00392	5ff19e50-b641-40a0-a6dd-1e4042149444	BEAT	78.811		female	BM	Acute myeloid leukemia with myelodysplasia-related changes	Adverse	M7	0.914721	Prog Mk	0.0133582319489941	0.000546044515992244	0	0	0	0	0	0	0	0	0	0	0	0	0	0	0.831353260051974	0	0	0	0.15474246348304	0	AML-MRC, cytogenetics	AML-MRC
BA2882	16-00547	115ae244-7555-466b-98e6-08f347c543c0	BEAT	29.5534	20	male	PB	Therapy related myeloid neoplasm	Adverse		0.266593	CD14 Mono	0.772146408792441	0	0.0435714740956582	0	0	0	0	0	0	0	0	0.012658334580882	0	0	0	0	0	0	0	0	0.171623782531018	0	KMT2A-MLLT3	KMT2A
BA2694	15-00057	7d9ec6f4-ef88-49e5-8969-4eb6f0d92827	BEAT	76.5479	55	male	PB	Acute myeloid leukemia with myelodysplasia-related changes	Intermediate		0.527801	CD14 Mono	0.524467662172373	0	0.0894405421272936	0	0	0	0	0.0888386482801172	0	0	0	0	0.293286203455394	0	0	0	0	0	0	0	0.00396694396482225	0
BA2824	16-01103	38a7758c-c96b-4d0d-b3e0-29aa77fd7014	BEAT	46.3507	90	female	PB	Acute myeloid leukemia with mutated NPM1	Intermediate		0.59567	EMP	0	0.0417626322776653	0.19575038062264	0	0	0	0	0.526993561210571	0	0	0	0	0	0	0	0.235493425889124	0	0	0	0	0	0
BA2871	14-00063	e7dac0d5-bc17-4f52-917d-e1f9aea30064	BEAT	80.0986		female	PB	Acute myeloid leukemia with myelodysplasia-related changes	Adverse		0.581814	CD14 Mono	0.407519493428829	0	0.237349895828244	0	0	0	0	0	0	0.0183886372117594	0.0293792689921503	0.0224481778162538	0.138985443971264	0.0198785081126794	0	0	0	0	0.12605057463882	0	0	0	AML-MRC, TP53	AML-MRC
BA2344	15-00593	126cf4d5-d7f4-4249-940d-707901ad7ea1	BEAT	71.5699	66	female	PB	Therapy related myeloid neoplasm	Intermediate		0.508106	EMP	0.130975467577146	0.192016019641308	0	0	0	0.0729931909528414	0	0.382006082778947	0	0	0	0.0668159653492196	0.141493558226482	0	0	0.00771929579858878	0	0	0	0	0.00598041967546769	0	AML-MRC, cytogenetics	AML-MRC
BA2962	14-00578	90d370f9-6b19-417a-aa1f-b4d713c38a07	BEAT	75.5425	90	male	BM	Acute myeloid leukemia, NOS		M5	0.401169	GMP	0	0.556327058052243	0	0	0	0.0493886661141634	0	0.18336080802701	0	0.027998914180979	0	0.113371007077331	0.0695535465482736	0	0	0	0	0	0	0	0	0	AML, no RGA found	AML, no RGA found
BA2520	15-00171	079c625e-2c17-471d-8822-57af5d191626	BEAT	80.4932	86	male	PB	Acute myeloid leukemia, NOS	Adverse		0.168562	pro B	0.000241428638023798	0	0.230591454326185	0	0	0.203728552867653	0	0	0	0.00262194608676678	0	0.044319087306662	0.118676682813752	0.399820847960958	0	0	0	0	0	0	0	0	AML-MRC, MDS genes	AML-MRC
BA2155	15-00692	d3163afc-8c38-4b38-8405-03526b51dfe8	BEAT	72.2493	81	female	BM	Acute myeloid leukemia with mutated CEBPA	Adverse	M0	0.132211	HSC	0	0	0.0495308930893895	0	0	0.107092194003042	0	0.229929882002927	0.0819093586593395	0	0	0.180556886810996	0.253505530363801	0.0855523006348541	0	0.01192295443565	0	0	0	0	0	0
BA2227	14-00078	af170d95-4b58-4a78-99e4-9da1f2455fcd	BEAT	17.9589		male	BM	Acute myeloid leukemia, NOS	Intermediate		0.173203	HSC	0	0.266837277865026	0.0834820878255698	0	0	0	0	0.00124999379922307	0	0	0	0.0419488218486212	0.579179188964	0.0182888548599352	0	0.00901377483762535	0	0	0	0	0	0	AML-MRC, MDS genes	AML-MRC
BA2156	14-00034	0548c7f9-66d3-45dd-b21d-e40048d1615d	BEAT	55.4658	50	male	BM	Acute myeloid leukemia with mutated CEBPA	Favorable		0.0116169	GMP	0	0.457151780641652	0.0874181148750967	0	0	0	0	0.443138408983011	0.00789394772205342	0	0	0	0.00439774777818702	0	0	0	0	0	0	0	0	0	CEBPA_bZIP_indel	CEBPA_bZIP_indel
BA2228	16-00504	da6abefb-0577-45cc-bb92-d5f513bfc21e	BEAT	60.7425	2	female	BM	Therapy related myeloid neoplasm	Favorable		0.175957	CD14 Mono	0.507196451356307	0.438374674893032	0	0	0	0	0	0	0.0544288737506606	0	0	0	0	0	0	0	0	0	0	0	0	0
BA2217	16-01219	9b977a88-c6d4-4a22-81ee-0b14ed8128a2	BEAT	47.189	83	male	BM	Acute myeloid leukemia with mutated CEBPA	Favorable		-0.105493	EMP	0	0.188303427950716	0	0	0.17501372734629	0	0	0.32432449702583	0	0	0.303992815699021	0	0	0.00836553197814334	0	0	0	0	0	0	0	0	CEBPA_bZIP_indel	CEBPA_bZIP_indel
BA2817	16-00831	4ae0449a-2a2c-4d21-b4a6-0ec54a3368c1	BEAT	73.5123	48	male	PB	Acute myeloid leukemia, NOS	Adverse		0.294975	T Cells	0.0895101633068892	0	0.481810338666374	0	0	0.160089639299612	0	0	0	0	0	0	0.140025722056498	0	0	0	0	0	0	0	0.128564136670626	0
BA3001	16-00056	940343b2-cf5b-448a-9afd-151a4c871301	BEAT	51.5973	95	female	BM	Acute myeloid leukemia with mutated NPM1	Favorable		0.207071	GMP	0	0.358714427661427	0.0276394760453881	0	0	2.26649e+08	0	0.316009323689584	0	0	0	0.000654112553666852	0.243092476733658	0	0	0.0538675184540885	0	0	0	0	0	0	NPM1	NPM1
BA2455	14-00012	7c9663ce-a805-4865-a67e-2b6b399ce0eb	BEAT	72.9315	71	male	PB	Acute myeloid leukemia with mutated NPM1	Favorable	M5	-0.0513234	CD14 Mono	0.871148908310139	0	0	0	0	0	0	0	0	0	0	0	0	0	0.0727980226682213	0	0	0	0	0.0507177294867225	0.00533533953491692	0	NPM1	NPM1
BA2440	15-00300	e2099f2c-de19-40db-8c91-9482516fbe17	BEAT	76.5288	20	male	BM	Acute myeloid leukemia with myelodysplasia-related changes	Adverse		0.551291	CD14 Mono	0.655199767070652	0.152353664637784	0	0.0163835314073193	0	0	0	0	0.135898597247602	0	0	0.0168377585819577	0	0	0	0	0.0233266810546843	0	0	0	0	0	AML-MRC, MDS genes	AML-MRC
BA2003	13-00147	7bce518b-e0b5-4297-b3b7-41f6f11a7b0d	BEAT	57.7616		female	PB	Acute myeloid leukemia with mutated NPM1	Intermediate		0.546022	EMP	0.270288063451663	0	0.225390611484625	0	0	0.000301048601694227	0	0.425216410689971	0	0	0	0.0690245510421039	0	0	0	0.00977931472994274	0	0	0	0	0	0
BA2024	15-00839	50425c70-eec3-4301-9dbb-41f3dfd8d1db	BEAT	48.5589	13	male	BM	Acute myeloid leukemia with mutated NPM1			0.0960357	CD14 Mono	0.807583097365629	0.189873382567356	0.00254352006701458	0	0	0	0	0	0	0	0	0	0	0	0	0	0	0	0	0	0	0	NPM1	NPM1
BA2846	15-00981	f22289bf-bf56-4632-99ab-7b36fb5d0cac	BEAT	75.1233	90	male	BM	Therapy related myeloid neoplasm	Favorable		-0.0557588	GMP	0.0921741750656994	0.300551783237433	0.200020686635694	0	0	0	0	0.0706215126716189	0	0	0	0	0.155944559021273	0	0	0.157537472533933	0	0	0	0	0.0231498108343478	0	NPM1	NPM1
BA2950	15-00909	3e0a9baf-dc38-405c-87ba-af489c4a869b	BEAT	44.5863	45	female	PB	Acute myeloid leukemia, NOS	Adverse		0.688382	HSC	0.355214121681683	0	0.0480899342531651	0	0	0.0340483180988105	0	0	0	0	0	0.0792412430364665	0.455730600943789	0	0	0	0	0	0	0	0.0276757819860855	0
BA2563	16-01121	da6aa041-477c-4de1-9692-b582237247a7	BEAT	61.8932	86	male	BM	Acute myeloid leukemia with mutated NPM1	Favorable		0.448261	EMP	0	0.0838121692410344	0.242112207342537	0	0	0	0	0.42953071456569	0	0.00198979095561362	0.0572673390420106	0.0191407226589381	0.145288094019621	0	0	0.0208589621745551	0	0	0	0	0	0	NPM1	NPM1
BA3068	16-00533	72bcbe21-7fa1-4654-b3cb-7f39b5d7c905	BEAT	59.6438	50	male	PB	Therapy related myeloid neoplasm	Adverse		0.751175	Prog Mk	0.0190426160182523	0	0.0314981283153026	0	0	0	0	0.219401844781988	0	0	0	0	0	0	0	0	0.698591363426227	0	0.0310917841802616	0	0.000374263277968898	0
BA2229	15-00608	0d33b054-0cc2-4fbe-a600-c9c934dc633c	BEAT	61.5178	28	female	PB	Acute myeloid leukemia with myelodysplasia-related changes	Adverse		0.544473	HSC	0	0	0.338948395781364	0	0	0.0075424042120754	0	0.137317838177686	0	0.0341928494375973	0	0	0.398112737055213	0	0	0	0	0	0	0	0.0838857753360645	0	AML-MRC, MDS genes	AML-MRC
BA2446	13-00353	f568f74a-f72a-46e4-a22b-7f77f9c8ccb1	BEAT	30.6986	64	female	BM	Therapy related myeloid neoplasm	Intermediate		0.259412	GMP	0.485156400346729	0.511344387799937	0.0030538084584019	0	0	0	0	0	0	0	0	0	0	0	0	0	0	0	0	0	0	0.000445403394932176	KMT2A-MLLT3	KMT2A
BA2350	14-00537	a7979eaf-ebf9-4651-b8d1-fa3dcf4274de	BEAT	17.5534		male	PB	Acute myeloid leukemia, NOS	Intermediate		-0.346054	CD14 Mono	1	0	0	0	0	0	0	0	0	0	0	0	0	0	0	0	0	0	0	0	0	0	other KMT2A	KMT2A
BA2454	16-01223	b47cf910-8fce-4904-be2f-af0a5bf6a1ad	BEAT	73.9781	59	male	PB	Acute myeloid leukemia, NOS	Intermediate		0.7481	HSC	0	0	0	0	0	0	0	0.111208433819172	0	0	0	0	0.876513749285486	0.00984214011775631	0	0	0	0	0	0	0.00243567677758483	0	AML-MRC, MDS genes	AML-MRC
BA2256	16-00088	70b87f0d-9c11-4cb8-90cf-6fea94a59308	BEAT	25.6904	98	female	BM	Acute myeloid leukemia, NOS	Adverse		0.556478	EMP	0	0.281530520825378	0.0231494115396266	0	0	0.0171645528602116	0	0.436840008524516	0	1.96667e+07	0.186943128627186	0.0543527109633051	0	0	0	0	0	0	0	0	0	0
BA2726	16-00491	f2e6334b-16f5-4098-a1fb-8b5d2d6f7d70	BEAT	29.2685	3	female	PB	Acute myeloid leukemia with mutated NPM1	Adverse		-0.0133774	CD14 Mono	1	0	0	0	0	0	0	0	0	0	0	0	0	0	0	0	0	0	0	0	0	0	NPM1	NPM1
BA2843	14-00774	3baee02e-f11e-44f3-93f8-d2e6f6f9154b	BEAT	84.8822	85	male	BM	Acute myeloid leukemia, NOS	Adverse	M0	0.16945	HSC	0	0	0.032820109221699	0	0	0.293337808359165	0	0.00106640204537635	0	0	0	0	0.569724610493514	0.103051069880246	0	0	0	0	0	0	0	0	AML-MRC, MDS genes	AML-MRC
BA2220	14-00289	1af331d2-7400-4855-abb2-5ff376b4e48f	BEAT	23.8219	3	male	BM	Therapy related myeloid neoplasm	Adverse		1.01124	Prog Mk	0.143934698166032	0.095136586791244	0.0136809870688873	0.00544665520302172	0	0	0	0	0.266507220489953	0	0	0	0	0	0	0.12451768657828	0.324455109890602	0	0	0	0.0263210558119806	0	AML-MRC, TP53	AML-MRC
BA2621	16-00115	c7427364-372c-40b3-bcff-3c493c353ba1	BEAT	74.4712	7	male	PB	Acute myeloid leukemia, NOS	Adverse		0.284003	CD14 Mono	0.856644201420776	0.142787258097338	0	0	0	0	0	0	0	0	0	0	0.000568540481886714	0	0	0	0	0	0	0	0	0	AML-MRC, MDS genes	AML-MRC
BA2944	15-00763	00115367-8271-47b9-a987-fa1c59a7bd65	BEAT	23.7315		male	PB	Acute myeloid leukemia with t(8;21)(q22;q22); RUNX1-RUNX1T1	Adverse		0.0746203	HSC	0	0.149989632952724	0.134794939391381	0	0.0328002445098945	0.0758270887160025	0	0.168558513662426	0	0	0	0	0.356112344394331	0.0819172363732412	0	0	0	0	0	0	0	0	RUNX1-RUNX1T1	RUNX1-RUNX1T1
BA2976	15-00650	e69c57cc-d33f-4047-a80e-a3f9c80740ee	BEAT	85.9068	36	male	BM	Acute myeloid leukemia, NOS	Intermediate	M4	0.429578	CD14 Mono	0.727127861987074	0.260875211237339	0	0	0	0	0	0	0.0040965486332447	0	0	0.000956285695770269	0.00694409244657186	0	0	0	0	0	0	0	0	0	AML-MRC, MDS genes	AML-MRC
BA2472	16-01049	61cd4099-3b46-4a83-982b-98ec2d3bed06	BEAT	78.8685	20	male	BM	Acute myeloid leukemia, NOS	Intermediate		-0.0310879	CD14 Mono	0.67664262556258	0.319941683285474	0	0	0	0	0	0	0.00341569115194643	0	0	0	0	0	0	0	0	0	0	0	0	0	AML-MRC, MDS genes	AML-MRC
BA2989	16-00708	3e10d49a-0167-468f-88d1-158328649687	BEAT	70.4384	44	male	BM	Acute myeloid leukemia with myelodysplasia-related changes	Adverse		0.331103	GMP	0.206191752511469	0.255122162827366	0.0674260220129702	0	0	0.00935546329805552	0	0.157505213684846	0	0	0	0.0514971188183872	0.246432535340729	0	0	0.00646973150617783	0	0	0	0	0	0
BA2575	14-00798	3f893e67-1076-4591-b971-f30ae847295b	BEAT	36.7315	74	female	BM	Acute myeloid leukemia, CBF-beta/MYH11	Favorable	M4	0.0371966	CD14 Mono	0.908606413283678	0.0912853892426999	0	0	0	0	0	0	0	0	0	0	0	0	0	0.000108197473622338	0	0	0	0	0	0	CBFB-MYH11	CBFB-MYH11
BA2993	16-00124	0bfcd679-17d9-4723-8308-850c43863d3c	BEAT	50.4932	68	male	PB	Acute myeloid leukemia, NOS	Adverse		0.746526	HSC	0.091035324130814	0	0.12662887980477	0	0	0	0	0.0132575817665063	0	0	0	0.088521563071629	0.620396458997468	0	0	0	0	0	0	0	0.0601601922288132	0
BA3070	16-00477	58e57b3c-6df9-4585-8c04-1dab277a93cb	BEAT	49.4685		male	PB	Acute myeloid leukemia with mutated NPM1	Intermediate		0.369465	CD14 Mono	0.850975196389099	0	0.0626095873184993	0	0	0	0	0	0.0478312179577081	0	0	4.68762e+07	0.0385371221781657	0	0	0	0	0	0	0	0	0
BA2758	16-00548	1b3392f0-c9f5-4e86-be22-021eb88f5611	BEAT	76.4603		male	PB	Acute myeloid leukemia with myelodysplasia-related changes	Adverse		0.481493	CD14 Mono	0.719663630107084	0	0.0526380705758376	0	0	0	0	0	0	0.00076497859146144	0	0.0494668722177295	0.0150607530523741	0	0	0	0	0	0	0	0.162405695455513	0
BA2376	15-00717	8591188b-3d6a-4b84-b6b3-af236fc9bb5f	BEAT	62.0164	68	male	BM	Acute myeloid leukemia with mutated NPM1	Favorable	M5	-0.0572592	CD14 Mono	1	0	0	0	0	0	0	0	0	0	0	0	0	0	0	0	0	0	0	0	0	0	NPM1	NPM1
BA2600	13-00563	a925481e-3bfa-4af5-a3f9-4ba0d3063271	BEAT	64.7699		female	PB	Acute myeloid leukemia with myelodysplasia-related changes	Adverse		0.692097	CD14 Mono	0.724974703128377	0	0	0	0	0	0	0	0	0.0111017871655101	0	0.0312230905242306	0.232700419181882	0	0	0	0	0	0	0	0	0	AML-MRC, MDS genes	AML-MRC
BA2514	15-00169	4a546562-5020-4943-bc01-81b5f16ba2cb	BEAT	67.5068	24	female	BM	Therapy related myeloid neoplasm	Intermediate		0.186984	GMP	0.440602704666869	0.556879263014941	0	0	0	0	0	0	0	0	0	0.00251803231819003	0	0	0	0	0	0	0	0	0	0	AML-MRC, TP53	AML-MRC
BA2910	13-00450	55c10830-b0ff-4db9-95f8-e1443ce2163f	BEAT	79.5507		female	PB	Acute myeloid leukemia with mutated NPM1	Favorable		0.488091	EMP	0	0	0.196558123192101	0	0	0.105697139100461	0	0.553429928848573	0	0.0174123715663071	0	0	0.126643198577784	0	0	0	0	0	0	0	0.000259238714774579	0
BA2681	13-00522	a0f93544-06bc-455f-8808-2ca04ec2e2a8	BEAT	68.8849	29	female	BM	Acute myeloid leukemia with myelodysplasia-related changes	Adverse		0.758661	CD14 Mono	0.434813670267447	0.265240056393536	0.00754062784480552	0	0	0.00455382313390764	0	0.247744428676088	0	0	0	0.00254269292020846	0.0332172876662185	0	0	0.00279842537832609	0.00135751849162393	0	0.00019146922783816	0	0	0
BA2715	16-00766	d7ed8e76-905b-49bf-90f7-feb594855ebf	BEAT	81.5315	33	male	BM	Acute myeloid leukemia with myelodysplasia-related changes	Adverse		0.345021	GMP	0.302178085260876	0.441849818043252	0	0	0	0	0	0.00266502452601257	0	0	0	0.0241498138607596	0.222140876024703	0	0	0.00701638228439626	0	0	0	0	0	0
BA2559	15-00610	9b4d8b3b-88b0-4850-b2f1-8cb4e9b8d35a	BEAT	42.7096	35	female	BM	Acute myeloid leukemia, NOS	Adverse		0.347965	GMP	0.336560534264411	0.516540650944063	0.0201233305851374	0	0	0	0	0	0	0.126775484206389	0	0	0	0	0	0	0	0	0	0	0	0	AML-MRC, MDS genes	Inconclusive
BA2174	16-00048	841bb338-9529-4f75-86ae-89bf04da813c	BEAT	46.474	25	female	BM	Therapy related myeloid neoplasm	Adverse		0.374193	CD14 Mono	0.815611487524096	0.120490986468883	0	0.013912604468535	0.000877455713369872	0	0	0	0	0	0.00167815035716091	0	0.0459909431356135	0	0	0.00125481275098567	0.000183559581356572	0	0	0	0	0	AML-MRC, MDS genes	AML-MRC
BA2546	13-00396	bd05ce62-850c-4da1-b660-57eb8ea2f299	BEAT	63.274	51	male	BM	Acute myeloid leukemia with myelodysplasia-related changes	Adverse	M4	0.391592	CD14 Mono	0.82162722880733	0.152939575862709	0.000180299174922883	0	0	0	0	0	0.0129451023649414	0	0	0	0	0	0	0	0	0	0.0123077937900974	0	0	0	AML-MRC, TP53	AML-MRC
BA2507	16-01109	d0a0554a-98d8-4e27-be92-7df1b2557707	BEAT	33.2329	95	male	PB	Acute myeloid leukemia, CBF-beta/MYH11	Favorable		0.154741	HSC	0	0.0185374256631323	0.104560292332765	0	0	0	0	0	0	0	0.122156472224603	0	0.618858276311622	0	0	0	0	0	0	0	0.135887533467878	0	CBFB-MYH11	CBFB-MYH11
BA2772	14-00331	6e2e23a5-bc1b-4564-bebe-66b962af98c4	BEAT	61.3808	68	male	PB	Acute myeloid leukemia with mutated NPM1	Favorable		0.00812226	EMP	0.0450686001722698	0.244697114241321	0.307124494583478	0	0	0	0	0.383394460385028	0	0	0	0	0	0	0	0.019715330617904	0	0	0	0	0	0	NPM1	NPM1
BA2361	16-01005	85df3c9f-9a9c-44f4-ac2d-b1e1d85655c5	BEAT	55.8055	30	female	BM	Acute myeloid leukemia with myelodysplasia-related changes	Adverse		0.209961	CD14 Mono	0.634471786609348	0.365528213390652	0	0	0	0	0	0	0	0	0	0	0	0	0	0	0	0	0	0	0	0	AML-MRC, MDS genes	AML-MRC
BA3067	16-00466	72bcbe21-7fa1-4654-b3cb-7f39b5d7c905	BEAT	59.6438	25	male	PB	Therapy related myeloid neoplasm	Adverse		0.594409	Prog Mk	0.104868018066904	0	0.121237620351636	0	0	0	0	0.118651578570568	0	0	0	0.0672431633620639	0	0	0	0	0.433614646962451	0	0.0291949930779907	0	0.125189979608387	0	AML-MRC, TP53	AML-MRC
BA3075	16-01118	45f4c1b2-3f02-43f1-8e97-62156570e6c0	BEAT	56.0384	90	female	BM	Acute myeloid leukemia with mutated NPM1	Intermediate		0.652648	HSC	0.0334247853709773	0.0415754096245	0.231082455889598	0	0	0.0300983282131796	0	0.127964500080383	0	0.000579887746406591	0	0.0949630194578081	0.414460603166303	0	0	0	0	0	0	0	0.025851010450845	0
BA2221	15-00140	536a999d-d1b2-4be0-b864-9261e96d33c0	BEAT	68.2027	1	male	BM	Acute myeloid leukemia with mutated NPM1	Intermediate		0.0920417	CD14 Mono	0.775835430037116	0.218004719374308	0	0	0	0	0	0	0	0	0	0.00615985058857637	0	0	0	0	0	0	0	0	0	0
BA2836	15-00269	acf0d5d1-5872-4282-8ae2-809e34f2ea1e	BEAT	59.2192	27	male	PB	Acute myeloid leukemia with mutated NPM1	Favorable		0.23538	CD14 Mono	0.344392887450757	0.203506302294004	0.185050185369849	0	0	0	0	0.201592021396299	0	0.0391906966718182	0	0	0	0	0	0	0	0	0	0	0.0262679068172721	0	NPM1	NPM1
BA2200	15-00755	eb29222e-4ed4-416a-8883-c2269127ea40	BEAT	59.2274	93	male	BM	Acute myeloid leukemia with mutated NPM1	Intermediate		0.778913	HSC	0.0659033648416703	0.179017071554451	0.123829224652848	0	0	0.0360052537825928	0	0.197212978586921	0	0	0	0.115510146593172	0.260848638126648	0	0	0.0216733218616951	0	0	0	0	0	0
BA2322	15-00702	af0f9f61-637f-438d-a3ef-afda6d6cc223	BEAT	35.474	42	female	BM	Acute myeloid leukemia, CBF-beta/MYH11	Favorable		0.136389	GMP	0.317589951879616	0.508132696370355	0.0404025519110162	0	0	0	0	0	0	0	0	0.00148399989563891	0.132174914419656	0	0	0.000215885523718082	0	0	0	0	0	0	CBFB-MYH11	CBFB-MYH11
BA2275	14-00564	36c2d37f-c97f-4000-9d90-15a13b5237d6	BEAT	57.7918	45	male	BM	Acute myeloid leukemia with myelodysplasia-related changes	Adverse		0.352905	GMP	0.178158211448728	0.821841788551272	0	0	0	0	0	0	0	0	0	0	0	0	0	0	0	0	0	0	0	0	AML-MRC, TP53	AML-MRC
BA2545	16-00373	c4542b6f-dcc7-46b6-96b2-7387f688feaf	BEAT	37.9616	1	male	BM	Myeloid sarcoma	Intermediate		0.162468	GMP	0.441300881183907	0.529766920802151	0.0277778445140632	0	0	0	0	0	0	0	0	0.00115435349987934	0	0	0	0	0	0	0	0	0	0	AML, no RGA found	AML, no RGA found
BA2125	14-00081	2b488be2-f582-4f0d-b3ad-78978170e6ae	BEAT	71.2192	46	female	BM	Acute myeloid leukemia with myelodysplasia-related changes	Adverse	M2	0.524666	GMP	0.113016826786206	0.754863522809575	0.000476846378115147	0	0	0	0	0	0.103375622715502	0	0	0	0	0	0	0	0.0270925998205103	0	0.00117458149009149	0	0	0	AML-MRC, TP53	AML-MRC
BA2011	16-01216	482de827-70cf-435f-8f85-a41ff60020e1	BEAT	63.9534		male	PB	Acute myeloid leukemia with myelodysplasia-related changes	Intermediate		0.55451	CD14 Mono	0.725305604773448	0	0.017756933908298	0	0	0	0	0	0	0.00388187349405546	0	0.0122354409149456	0.100629167058266	0	0	0	0	0	0	0	0.140190979850987	0	AML-MRC, MDS genes	AML-MRC
BA2123	15-00246	9b3a68b6-a972-4e25-9ec6-8345c2f2b4fb	BEAT	65.1616	10	male	BM	Acute myeloid leukemia with mutated NPM1	Favorable		0.0266482	Late Eryth	0.0365712479691278	0.0235454875844913	0.103108891510827	0	0	0.014335349816448	0	0.0531777186374273	0.56295103637798	0	0	0.139875227009589	0.0206766204667583	0	0	0.0235209315269414	0	0	0	0	0.0222374891004102	0	NPM1	NPM1
BA2226	15-00734	5d6770f1-6e7e-446f-a163-f9eaed3f2680	BEAT	53.3315	93	female	BM	Acute myeloid leukemia with mutated NPM1	Favorable	M5	0.0673861	CD14 Mono	0.640225815301277	0.359283072623579	0	0	0	0	0	0	0	0	0	0	0	0	0	0.000491112075144126	0	0	0	0	0	0	NPM1	NPM1
BA2742	13-00406	0b97538c-a716-45f7-8667-7fafbdd1785f	BEAT	62.0603	66	male	PB	Acute myeloid leukemia, NOS	Adverse	M5	0.161213	CD14 Mono	0.862598329030409	0.137011642206096	0	0	0	0	0	0	0	0	0	0	0	0	0	0	0	0.000390028763495532	0	0	0	0
BA2469	16-00770	4f9d8fba-be92-4797-8f8f-bf9305773086	BEAT	50.1507	12	female	BM	Acute myeloid leukemia, NOS	Intermediate		-0.0440518	GMP	0.296144376944133	0.605951207276173	0.0969344054197052	0	0	0	0	0	0	0.000970010359988822	0	0	0	0	0	0	0	0	0	0	0	0
BA2804	15-00534	c9d529f5-8b9d-4033-b68c-72e0e94a1310	BEAT	87.1589	60	male	BM	Acute myeloid leukemia with mutated CEBPA	Adverse		-0.0830751	GMP	0	1	0	0	0	0	0	0	0	0	0	0	0	0	0	0	0	0	0	0	0	0	AML-MRC, MDS genes	AML-MRC
BA2104	13-00123	b0a04585-07fc-4437-a149-c070ee7ff1a2	BEAT	83.6795		male	PB	Therapy related myeloid neoplasm	Favorable	M5	-0.137614	CD14 Mono	1	0	0	0	0	0	0	0	0	0	0	0	0	0	0	0	0	0	0	0	0	0	NPM1	NPM1
BA2879	16-01094	bd315fcb-b246-4c67-b4cb-796eb72634d5	BEAT	52.6082	76	female	BM	Acute myeloid leukemia with mutated NPM1	Intermediate		0.105937	CD14 Mono	0.991967210992097	0	0.000478670082576474	0	0	0	0	0	0	0.00606816072585685	0	0	0	0	0	0.00148595819947023	0	0	0	0	0	0
BA2292	15-00312	f4d47f50-530f-4a3e-9222-18f29554cdde	BEAT	69.926		male	BM	Therapy related myeloid neoplasm	Adverse		0.080812	Late Eryth	0.207482873462465	0	0.0533250142992287	0	0	0	0	0	0.738069557344052	0	0	0.00112255489425394	0	0	0	0	0	0	0	0	0	0
BA2587	15-00819	064e5f4e-7424-4ea3-aeb7-577acffe8fcf	BEAT	64.9863	90	male	BM	Acute myeloid leukemia, CBF-beta/MYH11	Favorable	M5	-0.102462	GMP	0.195267104045533	0.799333922089506	0	0	0	0	0	0	0	0	0	0	0	0	0	0	0	0	0	0	0.00539897386496123	0	CBFB-MYH11	CBFB-MYH11
BA2477	16-00157	f03a353b-970f-46fe-9d47-6cec0e6045bd	BEAT	67.4685	93	male	BM	Acute myeloid leukemia with mutated NPM1	Favorable		0.0798084	GMP	0.000848427162514922	0.772349500005925	0.104987308443184	0	0	0	0	0.0498654058534651	0	0	0.000276478182819222	0.0305465200479761	0.0350317833956518	0	0	0	0	0	0	0	0.00609457690846363	0	NPM1	NPM1
BA3071	16-00611	58e57b3c-6df9-4585-8c04-1dab277a93cb	BEAT	49.4685		male	PB	Acute myeloid leukemia with mutated NPM1	Favorable		0.225284	GMP	0	0.532002081339379	0.0576521140531805	0	0	0	0	0.397400022960325	0	0	0	0.0128338944688851	0.000111887178230435	0	0	0	0	0	0	0	0	0
BA2682	15-00024	631f2982-ef27-4f7d-8e79-4864098a099f	BEAT	76.0329		female	PB	Acute myeloid leukemia, NOS	Intermediate		0.387641	GMP	0.280551200711199	0.456721024573904	0.121578789829462	0	0	0	0	0.102557304279661	0	0	0	0.0339900264626983	0	0	0	8.4692e+09	0	0	0	0	0.00451696216147269	0	AML, rare RGA	NUP98
BA2244	16-01127	f03a353b-970f-46fe-9d47-6cec0e6045bd	BEAT	67.4685		male	PB	Acute myeloid leukemia with mutated NPM1	Favorable		0.0653617	CD14 Mono	0.548848959923455	0.451151040076545	0	0	0	0	0	0	0	0	0	0	0	0	0	0	0	0	0	0	0	0
BA2463	14-00528	8caaacc5-f495-41c5-86ae-0584846f2123	BEAT	58.0055	58	female	PB	Therapy related myeloid neoplasm	Adverse		0.172373	CD16 Mono	0.28978255253567	0	0	0	0	0	0	0	0	0	0.0182560224583329	0.0323870222312474	0	0.00121606482862373	0	0	0	0.00669413549000089	0	0	0.410226545050542	0.241437657405582
BA2858	13-00160	b7832e7e-ad8e-4ad1-8f6b-aa9c8d882cab	BEAT	70.4521		male	BM	Acute myeloid leukemia with myelodysplasia-related changes	Intermediate		0.228411	CD14 Mono	0.644982210282289	0.306638558219374	0	0	0	0	0	0	0.0483792314983367	0	0	0	0	0	0	0	0	0	0	0	0	0
BA2870	15-00014	2e3393ad-d57f-457e-a61f-3ec58725cdeb	BEAT	77.4164	95	female	BM	Acute myeloid leukemia with mutated NPM1	Intermediate	M5	-0.100863	B Cells	0	0.431871409705267	0.0761211291445353	0	0	0.458418118396754	0	0	0	0.0335893427534436	0	0	0	0	0	0	0	0	0	0	0	0	NPM1	NPM1
BA3004	15-00858	75fe6e03-ace5-4aaa-85c3-c5dd527b4d71	BEAT	76.3096	95	female	BM	Acute myeloid leukemia with mutated NPM1			0.142044	GMP	0.150711311324965	0.390824643449278	0.159316486665182	0	0	0	0	0.298450533973862	0	0.000697024586713955	0	0	0	0	0	0	0	0	0	0	0	0	NPM1	NPM1
BA2019	13-00572	bd4e11b9-6db2-411a-917b-2fad5600752a	BEAT	39.5123	28	male	PB	Therapy related myeloid neoplasm	Adverse		0.497492	Late Eryth	0.125626035291461	0	0	0	0	0	0	0	0.713429481736549	0	0	0.000155713778199919	0	0	0	0	0.16078876919379	0	0	0	0	0
BA2218	16-01227	17c627dd-e911-49de-be06-ea770383940f	BEAT	39.589	91	female	PB	Acute myeloid leukemia with mutated NPM1	Favorable		0.265406	EMP	0	0.0019535260434921	0.444258282993732	0	0	0	0	0.547970674252618	0	0	0	0.0037358570664954	0	0.000689348105398001	0	0.00139231153826445	0	0	0	0	0	0
BA2347	16-00701	1f325b4e-b404-41fe-b114-f20511bad270	BEAT	62.5836	1	male	PB	Acute myeloid leukemia, NOS	Intermediate		0.128931	CD14 Mono	0.869308716885836	0	0	0	0	0	0	0	0	0	0	0	0	0	0	0	0	0	0.000685347634381812	0	0.130005935479782	0
BA2947	13-00260	d6a88d8d-719c-4ea2-93c9-0f1fc8494a8b	BEAT	14.3068	64	male	PB	Acute myeloid leukemia with t(8;21)(q22;q22); RUNX1-RUNX1T1	Favorable	M2	-0.296185	EMP	0.104230672801795	0.298681692572041	0.0252256102547188	0	0	0.0652462276647476	0	0.470755820758995	0	0	0	0.0358599759477016	0	0	0	0	0	0	0	0	0	0	RUNX1-RUNX1T1	RUNX1-RUNX1T1
BA2065	15-00482	4f0518e9-25da-4894-bd07-0757b9b0fc9f	BEAT	46.4137	70	female	BM	Acute myeloid leukemia with mutated NPM1	Favorable		0.465206	EMP	0.179821094682386	0.303898436184527	0.0297580394871867	0	0	0	0	0.461776137866482	0	0	0	0	0	0	0	0.00718274329611301	0	0	0	0	0.0175635484833056	0
BA2841	13-00342	71153ee9-9eed-4bf7-ad10-beb4f728ef22	BEAT	31.9671	28	male	BM	Acute myeloid leukemia with mutated CEBPA	Favorable		-0.164569	T Cells	0.0023600548387973	0.195214078446888	0.239223074324559	0	0	0.104232419588293	0	0.212886748355055	0.0712544797618911	0	0	0.174829144684517	0	0	0	0	0	0	0	0	0	0
BA2276	15-00029	f7c165b7-d8ed-492f-b388-2c55e7cad750	BEAT	80.0959	21	male	BM	Acute myeloid leukemia, NOS	Intermediate		0.253527	GMP	0.230397443851775	0.767362490520103	0	0	0	0	0	0	0	0	0	0	0	0	0	0.00224006562812282	0	0	0	0	0	0	AML-MRC, MDS genes	AML-MRC
BA2209	16-00705	9047874b-50ae-4c6e-8b2b-8a691c0c3dbe	BEAT	59.6795	12	male	PB	Acute myeloid leukemia with myelodysplasia-related changes	Intermediate		-0.0446409	HSC	0.03526280456141	0	0.240231410648419	0	0	0.16412173103636	0	0	0	0	0	0	0.560384053753812	0	0	0	0	0	0	0	0	0
BA3008	14-00800	c73b952a-b924-4e60-bf8b-030198b4c7fc	BEAT	68.8493		male	PB	Acute myeloid leukemia, NOS	Intermediate		-0.148723	CD14 Mono	0.477537044545699	0.331407914182228	0.0964873195672483	0	0	0.0763910942576146	0	0	0	0	0	0	0	0	0	0	0	0	0	0	0.0181766274472104	0
BA2674	15-00874	13fc70d1-3574-4651-9d15-e4bcc4bb6382	BEAT	70.9205	90	male	BM	Acute myeloid leukemia, NOS	Adverse		0.875308	HSC	0.0431775079716499	0	0.0594681733470123	0	0	0	0	0	0	0	0	0	0.890729056068353	0	0	0	0	0	0	0	0.00662526261298451	0
BA2410	15-00320	15ad96b6-e612-49a7-89fe-1f5a996d37d3	BEAT	57.2658	55	female	BM	Acute myeloid leukemia with mutated NPM1			0.56076	T Cells	0.00431354016187295	0.13075283750722	0.468807160732617	0	0	0	0	0.149298232745108	0	0	0	0	0.16626765007731	0	0	0.0796799477598957	0	0	0	0	0.000880631015976889	0	NPM1	NPM1
BA2861	13-00232	f0088417-bde3-4ca3-be9d-108c911bf38f	BEAT	22.2164	55	female	BM	Acute myeloid leukemia with mutated CEBPA	Intermediate	M4	-0.0518885	GMP	0.265140861235438	0.71671492189036	0	0	0	0	0	0.0181442168742021	0	0	0	0	0	0	0	0	0	0	0	0	0	0	AML, no RGA found	AML, no RGA found
BA2981	15-00912	dd78709c-de82-49b8-a0f7-3b8df37337b0	BEAT	77.0301	86	female	BM	Therapy related myeloid neoplasm	Adverse		0.128777	GMP	0.14476819411904	0.85523180588096	0	0	0	0	0	0	0	0	0	0	0	0	0	0	0	0	0	0	0	0
BA2106	13-00331	34b6752e-3924-4801-a1ad-783b3336e0af	BEAT	35.8192	92	female	BM	Acute myeloid leukemia with mutated NPM1	Favorable	M5	0.312393	HSC	0	0	0.0814217871749733	0	0	0	0	0.211734291518046	0	0.00230329976399318	0.0767476342686551	0	0.627792987274332	0	0	0	0	0	0	0	0	0
BA3006	13-00165	b1653e3c-68f8-4f27-a739-6670f6fafa92	BEAT	33.3808		female	PB	Acute myeloid leukemia with mutated NPM1	Intermediate		0.857532	EMP	0.000901935739201171	0.034786356162073	0.150988536949313	0	0	0.056141160333485	0	0.347359447162463	0	0	0.00125579042284518	0.0936855642063696	0.263951106476875	0	0	0.0315410157057879	0	0	0	0	0.0193890868415869	0	NPM1	NPM1
BA2905	15-00626	73b2957f-e8e6-4a42-89e9-f2f67172a987	BEAT	77.3096	72	male	PB	Acute myeloid leukemia with mutated CEBPA	Adverse		0.45768	HSC	0	0.0628572393864844	0.312666262671897	0	0	0.000624694555199767	0	0	0	0	0.0830878803704588	0	0.530902871115613	0.00986105190034637	0	0	0	0	0	0	0	0	AML-MRC, MDS genes	AML-MRC
BA2470	16-01138	574ab318-c34d-4468-9aa3-2bd3f5fc7ed6	BEAT	62.6603		male	PB	Acute myeloid leukemia with myelodysplasia-related changes	Adverse		0.740777	HSC	0.0335074835260605	0.30104641467127	0.000244416898196124	0	0.000714289560013532	0	0	0	0	0	0	0	0.617029360671191	0	0	0.000424119455447253	0	0	0	0	0.0470339152178214	0
BA2233	16-00102	02297841-db97-46cf-baa8-c38f9a3829c7	BEAT	72.1397	97	male	BM	Acute myeloid leukemia with mutated NPM1	Favorable	M1	-0.0335198	HSC	0	0.142381832605916	0.11593259546691	0	0	0	0	0	0	0	0.00792580508332622	0.00519722516861263	0.637631659806026	0.000381888702291469	0	0.0899732603516794	0	0	0	0	0.000575732815237556	0	NPM1	NPM1
BA2685	16-00150	5a7b8949-463e-4378-a18b-4c5c35e5743b	BEAT	67.337	60	male	BM	Acute myeloid leukemia with myelodysplasia-related changes	Adverse		0.494448	GMP	0	0.598652234087619	0.116946709707366	0	0	0	0	0.0661079811408133	0.12557264793983	0	0	0.0466706527400847	0	0	0	0.0460497743842871	0	0	0	0	0	0	AML-MRC, MDS genes	AML-MRC
BA2597	13-00281	00dc66b9-7a6d-4194-86b3-3a9b9cb0a278	BEAT	79.5699	56	female	PB	Acute myeloid leukemia with myelodysplasia-related changes	Intermediate		0.448594	EMP	0.0057140653892481	0	0.0140173179141584	0	0	0	0	0.68239615103352	0	0.010329910085306	0	0.215406596918823	0	0	0	0	0.0369691812947399	0	0	0	0.0351667773642042	0	AML-MRC, MDS genes	AML-MRC
BA2524	14-00423	9ae4366d-daa9-4c49-b656-d5f8d9ab0ca9	BEAT	51.0521	61	female	PB	Acute myeloid leukemia, CBF-beta/MYH11	Favorable	M4	0.0326127	CD14 Mono	0.582517463794132	0.0499256269426827	0.15068968778983	0	0	0	0	0	0	4.43136e+09	0	0.0049382390751052	0.211884668785617	0	0	0	0	0	0	0	0	0	CBFB-MYH11	CBFB-MYH11
BA2094	14-00757	371cee2a-3ee8-434e-8c3b-6ecd347a4720	BEAT	75.1534		male	PB	Acute myeloid leukemia, NOS	Intermediate		-0.0897282	GMP	0.41528835664232	0.569069160176225	0.0156424831814556	0	0	0	0	0	0	0	0	0	0	0	0	0	0	0	0	0	0	0
BA2850	16-00031	0bfcd679-17d9-4723-8308-850c43863d3c	BEAT	50.4932	73	male	PB	Acute myeloid leukemia, NOS	Adverse		0.599586	HSC	0	0	0.186859712438314	0	0	0.0352084145773428	0	0.000569162058434247	0	0.0132582867733148	0	0.0600708977535123	0.58509547764725	0	0	0	0	0	0	0	0.118938048751832	0
BA2133	16-00139	785bf09d-17d4-4b49-be7d-88bacc108084	BEAT	73.2164		female	PB	Acute myeloid leukemia with mutated NPM1	Favorable		-0.0490922	CD14 Mono	0.531831139941393	0	0.232288161250121	0	0	0.00818917114676661	0	0	0	0.00681305059218943	0	0.0246107744392196	0	0	0	0	0	0	0	0	0.196267702630311	0
BA2756	14-00602	4bcfe297-1e8c-4dc0-a22d-97ac12e70477	BEAT	69.7452		male	BM	Acute myeloid leukemia with mutated NPM1			-0.0650335	GMP	0	0.998596397807395	0	0	0	0	0	0	0	0	0	0	0.00140360219260533	0	0	0	0	0	0	0	0	0
BA3064	15-00764	a9f6f4c1-75ae-471d-94ff-5014c02350f1	BEAT	38.8137	46	male	PB	Acute myeloid leukemia with t(6;9)(p23;q34); DEK-NUP214	Adverse		0.515041	CD14 Mono	0.356695057556116	0.295356921590227	0.0725811140573285	0	0	0.0779419677681372	0	0	0	0.0268571598417658	0	0.00749784076623641	0.152896198254928	0	0	0	0	0	0	0	0.0101737401652606	0
BA2109	15-00961	ecdfbfa4-9111-42d0-8303-164d2d925868	BEAT	52.8904		female	PB	Acute myeloid leukemia, NOS	Intermediate		-0.135816	CD14 Mono	0.885660797465906	0.114339202534093	0	0	0	0	0	0	0	0	0	0	0	0	0	0	0	0	0	0	0	0	AML-MRC, MDS genes	AML-MRC
BA2714	15-00276	5131496a-7650-4233-bcbd-417103f559c3	BEAT	60.6822	39	male	PB	Acute myeloid leukemia with mutated NPM1	Favorable	M4	0.295913	GMP	0.179822798611327	0.230730147837288	0.103464120132561	0	0	0.0213954736323872	0	0.190937549980356	0	0	0.0224877295585786	0.0600698765030855	0	0	0	0.0125935082468793	0	0	0	0	0.178498795497536	0	NPM1	NPM1
BA2502	15-00701	0f52de06-1c30-44a5-a281-2c66e256380c	BEAT	50.1808		female	PB	Acute myeloid leukemia, NOS	Intermediate	M0	0.360811	CD14 Mono	0.567886700748692	0.282210070234893	0	0	0	0	0	0	0	0	0	0	0	0	0.126021885822263	0	0	0.0238813431941512	0	0	0	0
BA2169	14-00026	ae11e443-c3dd-4fe6-9363-7a2302e15d66	BEAT	38.7726	16	male	PB	Acute myeloid leukemia with inv(3)(q21q26.2) or t(3;3)(q21;q26.2); RPN1-EVI1	Intermediate		0.728168	HSC	0.0743363364305642	0	0.200258658554602	0	0	0.0700137289784614	0	0.101970682652871	0	0	0	0.0960201951877287	0.393263721563488	0	0	0	0	0	0	0	0.0641366766322849	0
BA2239	13-00195	f98ac047-a0eb-4266-bb8b-c03b09b5b589	BEAT	66.5507	90	male	BM	Acute myeloid leukemia with mutated NPM1	Favorable	M5	-0.149662	CD14 Mono	0.871540796691528	0.127687935446593	0	0	0	0	0	0	0	0	0	0.000771267861879434	0	0	0	0	0	0	0	0	0	0	NPM1	NPM1
BA3049	14-00801	8a7b5904-e971-40f2-9c7d-8934b7bbef4b	BEAT	61.9562	3	male	BM	Myeloid sarcoma	Intermediate		0.131876	CD14 Mono	0.990993590875151	0	0	0	0	0	0	0	0	0	0	0	0	0	0	0	0	0	0.00900640912484865	0	0	0
BA2528	16-00406	e38bbd47-d09a-40d4-87b0-84800bbd5dfa	BEAT	75.8274	23	male	BM	Acute myeloid leukemia, NOS	Intermediate		0.296385	GMP	0.365822045750427	0.570434521605836	0.0490933301933592	0	0	0	0	0.00220129866307066	0	0	0	0.00825007627499394	0.00381235499536826	0	0	0.000386372516945278	0	0	0	0	0	0	AML-MRC, MDS genes	AML-MRC
BA2480	12-00372	a8e0b40a-1158-4332-978a-3b9a620a4c4d	BEAT	56.3479	75	male	PB	Acute myeloid leukemia with mutated NPM1	Intermediate		0.228251	EMP	0.163785136920525	0.165178175813647	0.0846515212542144	0	0	0	0	0.450300927723714	0	0	0	0	0.0027113214602576	0	0	0.0296249343056633	0	0	0	0	0.0779136810534917	0.0258343014684871
BA2948	14-00380	40edc2cf-604b-443f-8db4-79268e54bb10	BEAT	67.4055		male	PB	Acute myeloid leukemia with myelodysplasia-related changes	Adverse		0.272996	CD14 Mono	0.830833906984844	0.0423029592334972	0.106367065106899	0	0	0	0	0	0	0	0	0	0	0	0	0.0131885922581906	0.00730747641656936	0	0	0	0	0	AML-MRC, cytogenetics	AML-MRC
BA2832	13-00544	002c5901-b202-4465-86b6-7def589c8936	BEAT	68.9096	41	male	PB	Acute myeloid leukemia, NOS	Intermediate		0.440812	GMP	0	0.902575129800367	0.013564898908669	0	0	0	0	0.0549243367116908	0	0	0	0.000368910655950298	0	0	0	0	0	0	0.0285667239233232	0	0	0	PML-RARA	PML-RARA
BA2399	16-00027	21e1419b-5b51-4d3a-8aeb-33b42eb22b05	BEAT	55.9808	91	male	BM	Acute myeloid leukemia, NOS	Adverse		0.61783	HSC	0	0.0108479856270661	0.19813511144593	0	0	0	0	0.0466286788666535	0	0	0.131062404029496	0.0251607003891553	0.588165119641699	0	0	0	0	0	0	0	0	0	AML, no RGA found	AML, no RGA found
BA2499	14-00514	02ebbb8a-17d5-4b14-97a7-bf124dc311bc	BEAT	71.5014	50	male	PB	Acute myeloid leukemia with myelodysplasia-related changes	Intermediate		0.617077	GMP	0.285987632764584	0.578427790462358	0.00313925516588348	0	0	0	0	0.0306655057179422	0	0.00591943105343258	0	0	0.0958603848357996	0	0	0	0	0	0	0	0	0	AML-MRC, MDS genes	AML-MRC
BA2004	16-00050	fc4807dd-6b5c-4777-9844-1d56d8a6fd5b	BEAT	77.1726		female	PB	Therapy related myeloid neoplasm	Adverse		0.739536	CD14 Mono	0.663899521748572	0	0.124725759535136	0	0	0.0388288536537725	0	0.0426765796691403	0	0	0	0	0.124724292184326	0	0	0.00514499320905313	0	0	0	0	0	0
BA2570	16-00699	682d9cb4-65f2-43d6-a82b-56779975733c	BEAT	46.5151	75	male	PB	Acute myeloid leukemia, NOS	Intermediate		0.0909216	CD14 Mono	0.341606250938791	0.272614757413187	0.138374200873964	0	0	0	0	0.0862978685386674	0	0	0.0542098378329624	0.050348827816152	0.0379564328884503	0	0	0	0	0	0	0	0.0185918236978254	0	AML, no RGA found	AML, no RGA found
BA2501	16-00120	ab79b12c-b806-4213-a899-5b9cff8c28d6	BEAT	36.1315	95	male	PB	Acute promyelocytic leukaemia, PML-RAR-alpha	Favorable		0.227757	GMP	0	0.997977557289537	0	0	0	0	0	0	0	0	0	0	0.00202244271046339	0	0	0	0	0	0	0	0	0	PML-RARA	PML-RARA
BA2883	16-00483	ca70da7e-cf97-465b-a66a-0cc088c19776	BEAT	71.3808	33	male	BM	Acute myeloid leukemia with mutated CEBPA	Intermediate		0.250522	CD14 Mono	0.355848456294911	0.138631684305182	0.044045728706863	0	0	0.166452436328398	0	0	0	0.00472029825347433	0	0	0.290301396111172	0	0	0	0	0	0	0	0	0
BA2911	16-00087	e04625fa-a04d-41f6-9c0a-709f2270bbd1	BEAT	24.3342	97	female	PB	Therapy related myeloid neoplasm			0.121682	HSC	0	0.00163191436923875	0.340729771363834	0	0	0	0	0.30837686312319	0	0	0.00616661392653036	0	0.343094837217207	0	0	0	0	0	0	0	0	0
BA2025	14-00015	f568f74a-f72a-46e4-a22b-7f77f9c8ccb1	BEAT	30.6986	75	female	BM	Therapy related myeloid neoplasm	Intermediate		0.388915	GMP	0	0.528647214422259	0.0674607758715143	0	0	0.0691103685341708	0	0	0	0	0	0	0	0	0.295197070281595	0	0	0	0	0.00117640541519529	0.0272753440973264	0.011132821377939
BA2121	15-00756	1483393c-6056-4633-990d-bbae9c543641	BEAT	36.2329	25	male	BM	Acute myeloid leukemia with t(8;21)(q22;q22); RUNX1-RUNX1T1	Intermediate		-0.248946	GMP	0.00187183849496075	0.997359719628714	0.000768441876325117	0	0	0	0	0	0	0	0	0	0	0	0	0	0	0	0	0	0	0	RUNX1-RUNX1T1	RUNX1-RUNX1T1
BA2421	13-00420	b0415617-fdb2-4398-a14e-4c4b488f48c9	BEAT	75.2438		male	PB	Acute myeloid leukemia, NOS	Adverse		0.168738	CD14 Mono	0.59118926256165	0.131441327454369	0.0248849866338986	0	0	0	0	0	0	0	0	0	0	0	0	0	0	0.000938580006467808	3.25024e+09	0.0466676118286733	0.193692987422434	0.0111527416456543
BA2814	13-00655	67702452-6b17-4477-bd63-b46ae8a682bb	BEAT	63.011	58	male	PB	Acute myeloid leukemia with t(9;11)(p22;q23); MLLT3-MLL	Intermediate	M5	-0.0982092	CD14 Mono	0.505441730294665	0.494558269705335	0	0	0	0	0	0	0	0	0	0	0	0	0	0	0	0	0	0	0	0	KMT2A-MLLT3	KMT2A
BA2134	13-00255	cc6fb369-7453-4692-8092-d9cc6bdfa9c5	BEAT	72.3616	5	male	PB	Acute myeloid leukemia with myelodysplasia-related changes	Adverse	M4	0.549919	CD14 Mono	0.996824226941484	0	0	0	0	0	0	0	0	0	0	0	0.00317577305851644	0	0	0	0	0	0	0	0	0	Inconclusive	Inconclusive
BA2540	14-00434	b2527d91-910a-4db6-a565-fe39abafdae5	BEAT	69.7096	94	female	BM	Acute myeloid leukemia with t(9;11)(p22;q23); MLLT3-MLL	Intermediate	M5	0.0678969	T Cells	0.40675132483733	0.123154007393979	0.415249230702384	0	0	0	0	0	0	0	0	0.0368477878265145	0.000424843394432066	0	0	0.00953294576418762	0	0	0	0	0.0080398600811733	0	KMT2A-MLLT3	KMT2A
BA2820	16-00836	6e594393-3727-449f-879f-4b65b0eeef27	BEAT	73.263	88	male	BM	Acute myeloid leukemia with mutated NPM1	Intermediate		0.192217	CD14 Mono	0.836942281271005	0.157753635419253	0.00185959655760564	0	0	0	0	0	0	0	0	0.00179499469633236	0	0	0	0	0	0	0	0	0.00164949205580377	0	NPM1	NPM1
BA2409	12-00023	7470c50d-7648-4a31-83ef-b1f79b768b25	BEAT	71.6849	68	female	BM	Acute myeloid leukemia, NOS	Intermediate	M5	0.215232	CD14 Mono	0.896972841356856	0.0683668402251667	0.0301290697746069	0	0	0	0	0	0	0.0010612249913811	0.00234262687524339	0	0.00112739677674608	0	0	0	0	0	0	0	0	0	Inconclusive	Inconclusive
BA2747	14-00141	f95662b9-82f4-4609-b71b-95a6f1914d41	BEAT	85.7014		male	PB	Acute myeloid leukemia, NOS	Intermediate		0.501096	HSC	0	0.00965446202175982	0.045696560638381	0	0	0.0196227896680991	0	0.0680655403028566	0	0	0	0	0.767435523568881	0	0	0	0	0	0	0	0.0895251238000229	0	AML-MRC, MDS genes	AML-MRC
BA2727	15-00974	06a2df60-1f75-40d2-b0b8-61dad9f66bb6	BEAT	36.811		female	PB	Acute myeloid leukemia with inv(3)(q21q26.2) or t(3;3)(q21;q26.2); RPN1-EVI1	Adverse		0.863472	HSC	0	0	0.0724644540727871	0	0	0	0	0.0554994145097515	0	0	0	0	0.872036131417461	0	0	0	0	0	0	0	0	0
BA2579	15-00864	bed1a005-667d-4223-806e-5b74ef6b8254	BEAT	53.9562	1	male	PB	Acute myeloid leukemia with mutated NPM1			0.644544	T Cells	0.184174409062399	0	0.648866343863774	0	0	0	0	0	0	0	0	0.0210195018622712	0.0065529735473256	0	0	0	0	0	0.00231197487430465	0	0.137074796789926	0
BA2588	16-00344	5a3c68b9-a840-407d-ba94-1eb73e0a86cf	BEAT	59.2795	30	male	BM	Acute myeloid leukemia with mutated NPM1	Favorable		0.193598	GMP	0.231811215750441	0.313534312499137	0.26293044306014	0	0	0	0	0.187672744004185	0	0	0	0	0.00378067270510928	0	0	0	0	0	0	0	0.000270611980988108	0	NPM1	NPM1
BA2701	13-00551	11162f6f-ed7f-48e0-a0a9-8dafe4eeb073	BEAT	51.8192	1	male	PB	Acute myeloid leukemia, NOS	Intermediate		0.688587	CD14 Mono	0.896230404852844	0	0	0	0	0	0	0	0	0	0	0	0.103769595147156	0	0	0	0	0	0	0	0	0
BA2885	15-00990	77677638-7bdf-42a4-aa23-0d76da60e0a0	BEAT	81.2959	90	female	BM	Acute myeloid leukemia with mutated NPM1	Favorable	M5	-0.010799	CD14 Mono	0.968902726922424	0.0290657317345018	0	0	0	0	0	0	0	0	0	0	0	0	0	0	0	0	0	0	0.00203154134307374	0	NPM1	NPM1
BA2659	16-00217	ea7bebc2-3477-408b-bed5-a19824bc1cc9	BEAT	86.2055	23	male	BM	Acute myeloid leukemia with mutated CEBPA	Intermediate		0.352129	CD14 Mono	0.622700334165846	0.377204890677253	0	0	0	0	0	0	0	0	0	0	9.47752e+09	0	0	0	0	0	0	0	0	0
BA2660	15-00261	2afe8afc-ed1a-47a9-a74a-1e7d0ae39ad0	BEAT	43.9808		female	BM	Acute myeloid leukemia, NOS	Adverse	M4	0.362492	CD14 Mono	0.612796338902969	0	0.000248773996473048	0.0224263341726465	0	0.0641030979249744	0	0.10548497108053	0	0	0.00183919414063069	0	0.049291081495583	0.125153145778274	0	0.0186570625079198	0	0	0	0	0	0	AML-MRC, MDS genes	Inconclusive
BA2294	13-00615	a13c17e3-077c-4e84-80de-c2959b2f2f1e	BEAT	62.8	52	female	BM	Acute myeloid leukemia with t(8;21)(q22;q22); RUNX1-RUNX1T1	Favorable		0.044447	GMP	0.185341974809117	0.683807098641679	0.0417767723990827	0	0	0	0	0.0852647806984206	0	0	0	0	0.00185317234849011	0	0	0	0	0	0	0	0.00195620110321013	0	RUNX1-RUNX1T1	RUNX1-RUNX1T1
BA2806	15-00123	98ea69ff-734c-42c0-8b28-32215168d0ac	BEAT	42.1014	85	male	PB	Acute myeloid leukemia with mutated NPM1	Intermediate		0.550004	HSC	0.0681052046436467	0.170622737234016	0.139105424055728	0	0	0	0	0.274115415885226	0	0.0126523759355194	0	0	0.304437499625365	0	0	0.00449424882826031	0	0	0	0	0.0264670937922382	0	NPM1	NPM1
BA2195	14-00581	8e27e6af-f9c0-41fc-99b9-8af85ce09c28	BEAT	68.4301	37	female	PB	Acute myeloid leukemia with mutated CEBPA	Adverse		0.528853	CD14 Mono	0.609836699431021	0.249902737372463	0.000595043622395366	0	0	0	0	0.13966551957412	0	0	0	0	0	0	0	0	0	0	0	0	0	0	AML-MRC, MDS genes	AML-MRC
BA2515	15-00371	9ef4c32f-be55-47f9-a49e-ba18c3d3bade	BEAT	74.611	32	male	BM	Acute myeloid leukemia with mutated CEBPA	Intermediate		0.0924577	GMP	0.178026560109589	0.689821146240564	0.0835371366288307	0	0	0	0	0	0.000114355513540433	2.42172e+09	0	0.0463639005283905	0.000992351461496885	7.96417e+09	0	0.00104069067318981	0	0	0	0	0	0
BA2688	14-00588	75685dc7-7f1d-420c-bd9f-b566a5deda7c	BEAT	53.6493	4	female	PB	Acute myeloid leukemia, NOS	Intermediate		0.235765	T Cells	0.161229044141923	0	0.4989133974661	0	0	0.0277063248101433	0	0.0182802860779826	0.162090667916484	0	0	0.107737675916041	0	0	0	0	0.0240426036713262	0	0	0	0	0	AML, no RGA found	AML, no RGA found
BA2889	15-00742	7b75ebb3-4e19-4f32-af01-326acd7b9c8b	BEAT	34.6247	96	female	BM	Acute promyelocytic leukaemia, PML-RAR-alpha	Favorable	M3	-0.274264	GMP	0	0.999533942520941	0	0	0	0	0	0	0	0	0	0	0	0	0	0.000466057479058802	0	0	0	0	0	0	PML-RARA	PML-RARA
BA2539	15-00929	c383ac34-a3cc-4e4e-a735-ec459d83ade7	BEAT	50.7425		female	BM	Acute myeloid leukemia with myelodysplasia-related changes	Intermediate		-0.098114	CD14 Mono	0.995222523464664	0	0	0	0	0	0	0	0.00477747653533584	0	0	0	0	0	0	0	0	0	0	0	0	0
BA2809	16-00315	13fc70d1-3574-4651-9d15-e4bcc4bb6382	BEAT	70.9205		male	PB	Acute myeloid leukemia, NOS	Intermediate		0.863777	HSC	0.013432089596308	0	0.161433855847522	0	0	0	0	0	0	0	0	0	0.801226389590325	0	0	0	0	0	0	0	0.0239076649658451	0
BA2248	13-00532	1fe86372-969b-4d6c-8031-93f219a762dc	BEAT	21.4685	92	male	PB	Acute myeloid leukemia, NOS	Intermediate		0.700601	HSC	0	0	0.178276998972011	0	0	0	0	0.282202954056469	0	0	0	0.00962993237448632	0.529890114597033	0	0	0	0	0	0	0	0	0
BA2175	16-01102	479f3bdf-bb4f-4803-9242-470c3985f86b	BEAT	72.8822	5	female	PB	Acute myeloid leukemia with myelodysplasia-related changes	Adverse		0.447688	CD14 Mono	0.506331658678729	0.493668341321271	0	0	0	0	0	0	0	0	0	0	0	0	0	0	0	0	0	0	0	0	AML-MRC, cytogenetics	AML-MRC
BA2479	15-00201	a5a21b29-be35-41f8-90aa-cbd5f1b2eeca	BEAT	71.0959		female	PB	Acute myeloid leukemia with mutated NPM1	Favorable		0.0880014	T Cells	0.0108336215616098	0	0.84251491367471	0	0	0.0217744838502522	0	0.0211820797029082	0.0120219465165817	0	0.00031580642397287	0.0602714427230532	0.00724718521163313	0	0	0	0	0	0	0	0.0238385203352786	0	NPM1	NPM1
BA2198	15-00572	c02737c1-d540-482a-abbd-181429636d2f	BEAT	61.5205	84	male	BM	Acute myeloid leukemia, NOS	Adverse	M2	0.296556	HSC	0.061604334253486	0.0816065512854379	0.0475288891253531	0	0	0.173752933190589	0	0	0	0	0.207984409534266	0	0.293735966370275	0.112198888462351	0	0	0	0	0	0	0.0215880277782435	0	AML-MRC, MDS genes	AML-MRC
BA2171	16-00292	9b96485e-6210-45bf-ba02-600450852f98	BEAT	73.3014	90	female	BM	Acute myeloid leukemia with mutated NPM1	Favorable		0.205256	GMP	0	0.454148783372502	0.182347681100956	0	0	0	0	0.0843663976951104	0	0	0	0.0407995670954039	0.13063943740149	0	0	0.107698133334538	0	0	0	0	0	0	NPM1	NPM1
BA2791	14-00831	3afd7c5a-65f5-4624-8d8c-04f873f85f99	BEAT	26.9808	81	male	BM	Acute promyelocytic leukaemia, PML-RAR-alpha	Favorable		0.151729	GMP	0	0.787533329441699	0.0759027775728444	0	0	0	0	0.0872480827058825	0	0	0	0.0493158102795743	0	0	0	0	0	0	0	0	0	0	PML-RARA	PML-RARA
BA2329	13-00468	3cf3a585-6d58-40fb-8eb7-6b1d6ccd6c9c	BEAT	61.8603	17	male	BM	Acute myeloid leukemia with myelodysplasia-related changes	Adverse		-0.0709408	CD14 Mono	0.636673358047631	0.363326641952369	0	0	0	0	0	0	0	0	0	0	0	0	0	0	0	0	0	0	0	0
BA2375	13-00660	f12b28ba-d793-4cea-bfc9-e5b0c0d86730	BEAT	72.8356		male	PB	Acute myeloid leukemia with myelodysplasia-related changes	Adverse		0.522579	CD14 Mono	0.567504986742378	0	0.0256033832751191	0	0	0.0445739131787319	0	0.00324706117499376	0	0.070759720047529	0.07354556754901	0	0.201385583780365	0	0	0	0	0	0.000412056681498809	0	0.0129677275703746	0	AML-MRC, MDS genes	AML-MRC
BA2135	16-01237	30354247-fc0f-44b0-b82b-2ea0c7223a3d	BEAT	73.3753	71	female	BM	Acute myeloid leukemia with myelodysplasia-related changes	Adverse		0.631947	HSC	0.065961169656593	0.0257591513818107	0.266229510530807	0	0	0.0193935181891167	0	0	0	0	0	0.0943357555154117	0.48968750449594	0	0	0	0	0	0	0	0.0386333902303209	0	AML-MRC, MDS genes	AML-MRC
BA3011	15-00470	335461ce-dd6a-4381-ab5a-198781175c47	BEAT	32.3479		male	BM	Acute promyelocytic leukaemia, PML-RAR-alpha	Favorable		-0.156431	GMP	0	0.705176918277755	0.289228794815822	0	0	0	0	0	0	0	0	0	0	0	0	0.00559428690642353	0	0	0	0	0	0	PML-RARA	PML-RARA
BA2249	15-00936	bed1a005-667d-4223-806e-5b74ef6b8254	BEAT	53.9562		male	PB	Acute myeloid leukemia with mutated NPM1	Adverse		0.796104	CD14 Mono	0.394348424155801	0.0591549684976772	0.0633311576236536	0	0	0	0	0.35065106285048	0	0	0	0	0.0096498490208414	0	0	0	0	0	0	0	0.122864537851546	0
BA2082	16-01093	fba17a21-8023-45d9-8d1a-14b58270b021	BEAT	61.8822	48	male	BM	Acute myeloid leukemia, NOS	Intermediate		-0.251776	GMP	0.277532925563969	0.558612542736653	0.134773636457806	0	0	0	0	0	0	0	0	0	0.0290808952415726	0	0	0	0	0	0	0	0	0	AML-MRC, MDS genes	AML-MRC
BA2355	15-00683	28b204eb-d52e-4290-b8e8-f02005cb4942	BEAT	83.9178	45	female	BM	Acute myeloid leukemia with myelodysplasia-related changes	Adverse		0.233014	CD14 Mono	0.521297122379562	0.290579689933036	0.148326839187971	0	0	0	0	0	0	0	0	0.00115563414029875	0.0386407143591326	0	0	0	0	0	0	0	0	0	other KMT2A	KMT2A
BA2069	13-00513	4ce5db07-8519-4826-baa4-d9c70695cf98	BEAT	55.3534	75	male	BM	Acute myeloid leukemia with t(9;11)(p22;q23); MLLT3-MLL	Adverse	M5	0.253405	GMP	0.00142745502614269	0.951067940774408	0.00108649985654826	0	0	0.00579099062556788	0	0	0	0	0	0	0	0	0	0	0	0	0	0.0031912040213203	0.0374359096960129	0	KMT2A-MLLT3	KMT2A
BA2956	14-00193	8f677cf5-5606-41d4-95fe-b208310f73ea	BEAT	56.1233	54	male	PB	Acute myeloid leukemia, CBF-beta/MYH11	Favorable		-0.0069555	CD14 Mono	0.508405518266056	0.196314711065608	0	0	0	0	0	0	0	0.0169715469232968	0.119876117331036	0	0.158432106414003	0	0	0	0	0	0	0	0	0	CBFB-MYH11	CBFB-MYH11
BA2449	13-00146	78d7df21-07f7-4226-a405-d6632df81066	BEAT	7.85479	85	female	BM	Acute myeloid leukemia with t(8;21)(q22;q22); RUNX1-RUNX1T1	Favorable		-0.313933	GMP	0	0.995650434755271	0	0	0	0	0	0.00364771481525488	0	0	0	0.000701850429474102	0	0	0	0	0	0	0	0	0	0	RUNX1-RUNX1T1	RUNX1-RUNX1T1
BA2901	14-00559	536a999d-d1b2-4be0-b864-9261e96d33c0	BEAT	68.2027	79	male	BM	Acute myeloid leukemia with mutated NPM1	Favorable		-0.130595	CD14 Mono	0.745453679631319	0.186819241817532	0	0	0	0	0	0	0	0	0	0.0677270785511486	0	0	0	0	0	0	0	0	0	0	NPM1	NPM1
BA2915	14-00273	3c83cef9-7b47-4206-b9d9-346b2efd5215	BEAT	34.8356	87	female	PB	Acute myeloid leukemia with mutated CEBPA	Intermediate		-0.19078	T Cells	0	0	0.4861160408315	0	0	0.0295513063298887	0	0.47605811548239	0	0.00562000781163491	0	0.00263189541348911	0	0	0	0	0	0	0	0	2.26341e+08	0	AML, no RGA found	AML, no RGA found
BA2662	15-00872	ce733ee3-4f55-4872-a515-ab90ed1f249e	BEAT	65.2301	74	female	BM	Acute myeloid leukemia with mutated NPM1			0.181894	GMP	0.471090653544056	0.523501589208883	0	0	0	0	0	0	0	0	0	0.000916635734631316	0	0	0	0	0	0.000577558864769264	0	0	0.00391356264766017	0	NPM1	NPM1
BA2051	15-00331	f55cd885-9814-435e-96d8-5a0bf838fcda	BEAT	60.8959	33	male	BM	Acute myeloid leukemia, CBF-beta/MYH11	Favorable		-0.208815	CD14 Mono	0.935246373352857	0	0	0	0	0	0	0	0	0.00874099983226885	0	0	0.0286442654245693	0	0	0.0273683613903046	0	0	0	0	0	0	CBFB-MYH11	CBFB-MYH11
BA2644	16-01210	482de827-70cf-435f-8f85-a41ff60020e1	BEAT	63.9534	26	male	BM	Acute myeloid leukemia with myelodysplasia-related changes	Intermediate		0.425957	CD14 Mono	0.459518212289154	0.0771764908708533	0.0638071512218846	0	0	0.0543887856944915	0	0.0789247602569661	0	0.0122728834069047	0.00208891300188726	0.00234522575114201	0.0805577032910782	0	0	0.000120642638182003	0.00045375141424077	0	0	0	0.168345480163215	0	AML-MRC, MDS genes	AML-MRC
BA2483	16-00073	4dbc5065-ad8a-4ac2-9e56-2b5883290bda	BEAT	63.8384	38	female	PB	Acute myeloid leukemia with myelodysplasia-related changes	Intermediate		0.716984	GMP	0.396276891592961	0.482029258140992	0.0640438520110989	0	0	0	0	0	0	0	0	0.0170808631965073	0.0405691350584407	0	0	0	0	0	0	0	0	0
BA2031	15-00563	978912c5-3abd-4b38-853e-760bac1c37aa	BEAT	2.03836	80	female	BM	Acute myeloid leukemia, NOS	Adverse	M1	-0.0481691	CD14 Mono	0.608295575093532	0.378423981851527	0.0132804430549414	0	0	0	0	0	0	0	0	0	0	0	0	0	0	0	0	0	0	0	other KMT2A	KMT2A
BA2928	14-00447	8b2855e4-d269-4430-91a6-9cca91842d54	BEAT	48.7123		female	PB	Acute myeloid leukemia with t(9;11)(p22;q23); MLLT3-MLL	Intermediate	M5	0.0958313	GMP	0	0.774138526816618	0	0	0	0.00111503025767242	0	0	0	0	0.000260703883869065	0.042396332608765	0	0	0	0	0	0	0	0	0.182089406433075	0	KMT2A-MLLT3	KMT2A
BA2072	13-00487	57d6b43e-fb81-4b23-b9a6-ca871d46e831	BEAT	35.3534	49	female	BM	Acute myeloid leukemia, CBF-beta/MYH11	Favorable	M4	-0.069777	CD14 Mono	0.496772583109955	0.450184842762556	0	0	0	0	0	0	0	0	0	0	0	0	0	0	0	0	0	0	0.0530425741274887	0	CBFB-MYH11	CBFB-MYH11
BA2762	16-00271	e143545f-51de-47bd-af0e-a1a681b594ad	BEAT	22.6685	42	female	PB	Acute myeloid leukemia with mutated NPM1	Intermediate		0.484797	HSC	0.301706773699973	0.00705181098483136	0.0933915003845788	0	0	0.00377008346705179	0	0.183412376192953	0	0	0	0.0482896807089002	0.362377774561712	0	0	0	0	0	0	0	0	0	NPM1	NPM1
BA2369	16-00249	f31b213a-c51f-4d44-85b6-231c74cea944	BEAT	75.1178	60	male	BM	Acute myeloid leukemia, NOS	Intermediate		0.336298	CD14 Mono	0.619647092303849	0.335622332815656	0	0	0	0	0	0	0	0	0	0	0.044730574880496	0	0	0	0	0	0	0	0	0
BA2240	16-00459	e7cb6fa7-b749-4072-8e8a-541e99f47327	BEAT	61.2877		female	PB	Acute myeloid leukemia with mutated NPM1	Intermediate		0.808523	HSC	0	0.0127582365335452	0.0339089057093883	0	0	0.0310746715766284	0	0	0	0	0.0491082140805739	0	0.745035993397022	0	0	0	0.0465906316717779	0	0	0	0.0506979269463248	0.0308254200847393
BA2645	13-00354	5c891229-e8f8-4ceb-b44d-29b480eade81	BEAT	73.7425	71	male	PB	Acute myeloid leukemia, NOS	Intermediate		0.161866	EMP	0.168159786386955	0	0.207997887327933	0	0	0	0	0.395385087169766	0	0	0	0.0556513317606803	0	0	0	0.0126751286471006	0	0	0	0	0.160130778707566	0
BA2583	15-00075	cd88b22d-78e2-4cea-a65b-549bcade99ba	BEAT	80.6603	90	male	BM	Acute myeloid leukemia with myelodysplasia-related changes	Adverse		0.373872	HSC	0.0302728959735607	0	0.101977148862674	0	0	0.100346062422375	0	0	0.0465038273808419	0.0104350241065115	0	0.110928210283284	0.454339438926075	0.145197392044678	0	0	0	0	0	0	0	0	AML-MRC, MDS genes	AML-MRC
BA2935	14-00355	d43a92fd-81c1-4166-8076-bff84430f55e	BEAT	78.5534		male	PB	Acute myeloid leukemia, NOS	Adverse		0.414322	CD14 Mono	0.828393264426111	0.138708054137697	0	0	0	0	0	0	0	0	0	0	0.0328986814361912	0	0	0	0	0	0	0	0	0	AML-MRC, MDS genes	AML-MRC
BA2354	14-00643	48f54437-fe25-41fc-be96-a82276139209	BEAT	37.9342		male	BM	Acute myeloid leukemia with t(8;21)(q22;q22); RUNX1-RUNX1T1	Favorable	M2	-0.0351523	GMP	0.00552534947140271	0.989066948678345	0.00540770185025216	0	0	0	0	0	0	0	0	0	0	0	0	0	0	0	0	0	0	0	RUNX1-RUNX1T1	RUNX1-RUNX1T1
BA2023	13-00659	6c9fd31d-b6f1-421b-b3cf-b9886b918394	BEAT	55.3041	54	male	BM	Acute myeloid leukemia, NOS	Intermediate	M4	-0.111077	CD14 Mono	0.785520714988115	0.214479285011885	0	0	0	0	0	0	0	0	0	0	0	0	0	0	0	0	0	0	0	0	AML-MRC, MDS genes	AML-MRC
BA2636	14-00021	b025a4d3-c03a-49cb-8532-c93e52387d66	BEAT	74.4548		male	PB	Acute myeloid leukemia with myelodysplasia-related changes	Intermediate		0.885962	CD14 Mono	0.650540275752679	0.11956039526669	0.0884156295339745	0	0	0	0	0	0	0	0	0	0.114737430066393	0	0	0	0.0267462693802636	0	0	0	0	0	AML-MRC, MDS genes	AML-MRC
BA2510	15-00479	c896ebd7-fa5b-436c-943d-86e4631b1250	BEAT	65.5918	62	male	PB	Acute myeloid leukemia with myelodysplasia-related changes	Adverse		-0.1112	cDC	0	0	0	0	0	0.315596332801733	0	0	0	0	0	0.0985243858761583	0	0	0.585879281322109	0	0	0	0	0	0	0	other KMT2A	KMT2A
BA2657	15-00231	af1dc4ac-9eae-43b0-be8f-ffe0685447dc	BEAT	45.7616		male	PB	Acute myeloid leukemia with myelodysplasia-related changes	Intermediate		0.567755	CD14 Mono	0.977311103554242	0	0	0	0	0	0	0.00102667881743301	0	0	0	0	0.0216622176283253	0	0	0	0	0	0	0	0	0
BA2705	16-00566	b92523a9-04ee-498c-8fb9-ea7dda20070d	BEAT	39.8767	14	male	PB	Acute myeloid leukemia with mutated NPM1	Intermediate		0.437478	HSC	0.264187545638352	0	0.0947750410370296	0	0	0.00207982239099133	0	0.0411980912932278	0	0.0050564632486343	0	0	0.313357201040515	0	0	0	0	0	0	0	0.279345835351249	0
BA2050	13-00581	f48953aa-661b-4a2b-939c-d56bc0ce032b	BEAT	30.5096	65	female	BM	Acute myeloid leukemia with t(6;9)(p23;q34); DEK-NUP214	Adverse		0.488838	T Cells	0	0.298015667457736	0.321207679751274	0	0	0.0326010474591093	0	0.304111354068326	0.00579821910522704	0	0	0.02931146283171	0.00895456932661809	0	0	0	0	0	0	0	0	0
BA2649	13-00204	dbe86a80-2c81-4500-ac12-e40e9eabd06e	BEAT	65.9205	72	female	BM	Acute promyelocytic leukaemia, PML-RAR-alpha	Favorable	M3	0.424485	GMP	0	0.974143389050611	0.0258566109493887	0	0	0	0	0	0	0	0	0	0	0	0	0	0	0	0	0	0	0	PML-RARA	PML-RARA
BA2909	13-00245	cc5065ef-8c89-4c6a-bd4f-99b46ba68a67	BEAT	8.79452	30	male	BM	Acute myeloid leukemia with t(8;21)(q22;q22); RUNX1-RUNX1T1	Favorable	M2	-0.127832	CD14 Mono	0.732140197972751	0.263648643999833	0.000631420391210329	0	0	0	0	0	0	0.000380868989251033	0	0	0	0	0	0.000297007085088434	0	0	0	0	0.00290186156186624	0	RUNX1-RUNX1T1	RUNX1-RUNX1T1
BA3053	15-00309	6cdadf44-9b03-490e-8d93-78817d30ea4b	BEAT	63.2055		female	PB	Acute myeloid leukemia with mutated NPM1	Intermediate		0.7855	EMP	0.000687301893920729	0	0.0211673441419346	0.00414085413383155	0	0	0.0840082391842203	0.646496690747919	0	0	0	0	0	0	0	0.0239891697986174	0.219060611257016	0	0	0	0.000449788842541084	0
BA2697	16-01191	73a6c3ff-be0e-490d-a783-0b73db496e4e	BEAT	65.9342		female	PB	Acute myeloid leukemia with myelodysplasia-related changes	Adverse		0.185366	CD14 Mono	1	0	0	0	0	0	0	0	0	0	0	0	0	0	0	0	0	0	0	0	0	0	Inconclusive	Inconclusive
BA2760	15-00674	ecd6db20-980c-4a9f-9f70-717a0fe9e76e	BEAT	54.937	75	female	BM	Acute myeloid leukemia with myelodysplasia-related changes	Adverse		0.295308	CD14 Mono	0.662413730477398	0.0981937489190042	0	0.00929036401605879	0	0.0732032724867848	0	0	0	0	0	0.0712886899674524	0.0118315644780242	0	0	0.0103707089048632	0	0	0	0	0.0472578511425991	0.0161500696078152	AML-MRC, MDS genes	AML-MRC
BA2584	16-00951	1117575b-4724-4e95-a553-2f63d7c51e86	BEAT	42.7753		male	PB	Acute myeloid leukemia with myelodysplasia-related changes	Adverse		0.279793	EMP	0.0938479880160555	0.0318147689062716	0.0822686898103909	0	0	0	0	0.203231977691646	0	0.11165522112221	0.0623457874175126	0.0888320212546874	0	0	0.11438513146725	0	0	0	0.123542068196834	0	0.0880763461171419	0	other KMT2A	KMT2A
BA2677	13-00557	3cf3a585-6d58-40fb-8eb7-6b1d6ccd6c9c	BEAT	61.8603	17	male	BM	Acute myeloid leukemia with myelodysplasia-related changes	Adverse		0.30956	GMP	0.41233238473995	0.582224367161319	0	0	0	0	0	0.00184491326553928	0	0	0	0	0.00359833483319133	0	0	0	0	0	0	0	0	0
BA2984	16-01151	7b762e5d-acf7-4dea-9ad7-018d917d2d8a	BEAT	81.526	80	male	PB	Acute myeloid leukemia with mutated NPM1	Favorable		0.103806	GMP	0.0035420697995537	0.775627666125186	0.113631062482883	0	0	0	0	0	0	0	0	0	0.10608050253839	0	0	0.0011186990539875	0	0	0	0	0	0	NPM1	NPM1
BA2277	15-00967	1ef8342d-d5dd-4554-98b4-16a80344e171	BEAT	72.6548	3	female	PB	Acute myeloid leukemia with mutated NPM1	Intermediate		0.11937	GMP	0.0854322519052908	0.304349618695072	0.102699666226383	0	0	0	0	0.159524799734862	0	0	0	0.0586261891569726	0.213976380808903	0	0	0.0455391279754788	0	0	0	0	0.0298519654970377	0
BA2876	13-00384	947d134e-fcfe-4b2d-94a0-64c45a947994	BEAT	71.5973	8	female	PB	Acute myeloid leukemia, NOS	Intermediate		0.0174436	T Cells	0.30007196355484	0	0.456398606184604	0	0	0	0	0.0304523854347672	0	0	0	0.0150109738132617	0	0	0	0	0	0	0	0	0.198066071012527	0	AML, no RGA found	AML, no RGA found
BA2377	14-00504	c63014c5-12a5-4e25-b4cf-0939d8c7a1bd	BEAT	35.2329		male	BM	Acute myeloid leukemia with t(9;11)(p22;q23); MLLT3-MLL	Adverse		-0.36762	cDC	0.141953770383876	0.08870151682955	0	0	0	0.0279061689202523	0	0	0	0	0	0.284490768090373	0.0660328957541896	0	0.28664302275155	0	0	0	0	0	0.0893298589406221	0.0149419983295876	KMT2A-MLLT3	KMT2A
BA2492	16-01017	fe1031c0-9c6c-4514-8c27-814f40cca2c6	BEAT	25.1863	70	male	BM	Acute myeloid leukemia, NOS	Adverse		0.216725	CD14 Mono	0.822583637416173	0.172521284652344	0	0	0	0	0	0	0	0	0	0	0.00489507793148263	0	0	0	0	0	0	0	0	0
BA2623	15-00837	284229d5-b590-42a2-b42b-704353af9086	BEAT	72.4822	58	male	PB	Acute myeloid leukemia, CBF-beta/MYH11	Favorable		0.566847	HSC	0.134600878638043	0.356798376315605	0.0195124551089359	0	0	0	0	0.00140721734411938	0	0	0	0	0.431488245293829	0	0	0	0	0	0	0	0.0561928272994677	0
BA2280	15-00883	1ef8342d-d5dd-4554-98b4-16a80344e171	BEAT	72.6548	78	female	PB	Acute myeloid leukemia with mutated NPM1			0.507007	HSC	0.141466675654027	0.220489673256685	0.14006843164394	0	0	0	0	0.142931494733088	0	0	0	0.0272923642602336	0.306783644923887	0	0	0.000524752212982642	0	0	0	0	0.0173982577410963	0.00304470557406007
BA2532	15-00338	67936df3-97d9-4b6a-b3ad-502f13630724	BEAT	42.2767	92	female	BM	Acute promyelocytic leukaemia, PML-RAR-alpha	Favorable		-0.205443	GMP	0	0.581063437979383	0.242766557344488	0	0	0	0	0.109292112139856	0	0.0101788008861898	0	0	0	0	0	0	0	0	0	0	0.0566990916500833	0	PML-RARA	PML-RARA
BA2748	15-00377	d7d3de82-802d-4664-8e42-d40408b129b0	BEAT	10.5781	80	female	BM	Acute myeloid leukemia with mutated CEBPA	Intermediate		0.0902506	GMP	0.000589345961086189	0.619742073390063	0.0814976419393474	0	0	0	0	0.295664847360372	0	0	0	0	0.00237114822059045	0	0	0.000134943128541492	0	0	0	0	0	0	AML, no RGA found	AML, no RGA found
BA2712	13-00034	8ad3bcf9-9f9b-4b01-8632-de0b3fb21e34	BEAT	61.1068	89	female	PB	Therapy related myeloid neoplasm	Intermediate		0.00967214	CD14 Mono	0.811863956707977	0.188136043292023	0	0	0	0	0	0	0	0	0	0	0	0	0	0	0	0	0	0	0	0	AML-MRC, MDS genes	AML-MRC
BA2473	16-00358	785bf09d-17d4-4b49-be7d-88bacc108084	BEAT	73.2164	5	female	BM	Acute myeloid leukemia with mutated NPM1	Favorable		-0.31444	GMP	0.000816771021742926	0.855222767446328	0	0	0	0	0	0	0.143960461531929	0	0	0	0	0	0	0	0	0	0	0	0	0
BA2778	16-00815	e139b173-b607-4d10-8805-bef3459c839f	BEAT	60.9151	75	female	BM	Acute myeloid leukemia with mutated NPM1	Favorable	M5	-0.0424569	CD14 Mono	1	0	0	0	0	0	0	0	0	0	0	0	0	0	0	0	0	0	0	0	0	0	NPM1	NPM1
BA2721	16-00731	91ade503-536c-46c2-8462-687a597944a9	BEAT	69.7918	42	female	PB	Acute myeloid leukemia, NOS	Adverse		0.568114	CD14 Mono	0.904147907936845	0.0510925502879582	0	0	0	0	0	0	0	0.00365560850831375	0.000506944296661799	0	0.0403831722118868	0	0	0	0	0	0.000213816758334085	0	0	0	AML-MRC, MDS genes	AML-MRC
BA2970	15-00383	5b6d03d0-4c5d-4a99-ac25-9bce31f09dbe	BEAT	63.3425	9	male	BM	Acute myeloid leukemia with mutated NPM1	Intermediate		0.64662	GMP	0.373406786137143	0.524637215216955	0.010752001595142	0	0	0	0	0	0	0	0	0	0.0544704618925189	0	0	0.0367335351582411	0	0	0	0	0	0	NPM1	NPM1
BA2405	14-00488	d94221b0-b0f4-41a6-9a20-5a8d7fee0633	BEAT	44.5096	65	female	PB	Acute myeloid leukemia, NOS	Intermediate		0.545894	HSC	0	0	0.28633060670207	0	0	0.0292750975734623	0	0	0	0	0	0.0020147358062282	0.68237955991824	0	0	0	0	0	0	0	0	0	AML-MRC, MDS genes	Inconclusive
BA2081	14-00632	b681b92b-2917-4e5a-88a9-1d0094d74644	BEAT	64.6301	90	female	BM	Acute myeloid leukemia, NOS	Adverse	M4	0.154719	GMP	0.287097563386942	0.552572598159974	0	0	0	0	0	0	0	0.028182986138434	0	0.047504571597808	0.0676849802823546	0	0	0	0	0	0	0	0	0.0169573004344867	AML-MRC, MDS genes	AML-MRC
BA2098	16-00810	6503fdab-d266-44ea-ab5e-f9b096bcda6f	BEAT	61.4932	83	female	BM	Acute myeloid leukemia with mutated NPM1	Favorable	M5	-0.0201354	CD14 Mono	0.704356008137077	0.295643991862923	0	0	0	0	0	0	0	0	0	0	0	0	0	0	0	0	0	0	0	0	NPM1	NPM1
BA2296	16-00351	3b911069-3ef1-46bd-9328-8197aa6b381c	BEAT	46.0438		female	BM	Acute myeloid leukemia with mutated CEBPA	Favorable		0.126583	GMP	0.00676035126723146	0.968195325384542	0.0178296210802059	0	0	0	0	0.00721470226802058	0	0	0	0	0	0	0	0	0	0	0	0	0	0	AML, no RGA found	AML, no RGA found
BA2776	16-01225	c1b0ec4b-624e-44ab-9759-26471aacbb6f	BEAT	61.5397		female	PB	Acute myeloid leukemia with mutated NPM1	Intermediate		0.325623	LMPP	0	0	0.181331098246957	0	0.51003388813786	0	0	0.21406763590059	0	0	0.0561765609741045	0	0	0	0	0.0383908167404882	0	0	0	0	0	0	NPM1	NPM1
BA2360	13-00149	0cc12930-5190-40be-bb65-ff0aba95ef8b	BEAT	78.9151	87	male	BM	Acute myeloid leukemia with mutated CEBPA	Intermediate		-0.204831	EMP	0	0.345860703441909	0.11049985306098	0	0	0.029173854848085	0.000769045206683893	0.445058240446486	0.00630068028220777	0	0.000868293429473848	0.000269882982044992	0.00124901697584504	0.0536162788056647	0	0.000320755405686839	0	0	0	0	0.00601339511493335	0
BA2100	13-00515	e3077d0a-a35f-41c6-9dc6-8f04e5604e40	BEAT	73.2438	67	male	PB	Acute myeloid leukemia with myelodysplasia-related changes	Adverse		0.363497	CD14 Mono	0.513021233608436	0	0.129451119816441	0	0	0.041353807905221	0	0	0	0.0142111406594445	0	0.000106594011050546	0.207760172862271	0	0	0.00249160498492593	0	0	0	0	0.09160432615221	0
BA2764	16-00702	a51656c3-a5b4-4556-a133-becff40d0315	BEAT	77.8384		male	BM	Acute myeloid leukemia with mutated NPM1			0.147113	CD14 Mono	0.687912048551464	0.0692132512887756	0.107312722929099	0	0	0	0	0	0.0963943965399431	0	0	0.03214523679793	0	0	0	0.00568421802197785	0	0.00133812587081022	0	0	0	0
BA2852	16-00132	7172b6cc-c9be-4cee-b78e-5a40f57bf89c	BEAT	74.4603		male	PB	Acute myeloid leukemia with myelodysplasia-related changes	Adverse		0.448326	T Cells	0.187804686751373	0	0.61588436528371	0	0	0	0	0.0576938244917981	0	0	0	0	0.0191059497567269	0	0	0	0	0	0	0	0.119511173716391	0
BA2429	13-00250	55a99310-cbf8-4c6e-bfcc-d70a5b538888	BEAT	78.4849		male	PB	Acute myeloid leukemia with myelodysplasia-related changes	Intermediate		0.543558	T Cells	0.1242831720975	0.168660257685413	0.443076119568967	0	0	0.0371907996788593	0	0	0	0	0	0.0859179257730216	0.083014196026465	0	0	0	0	0	0.0436278946012587	0	0.014229634568516	0
BA2386	15-00653	bd315fcb-b246-4c67-b4cb-796eb72634d5	BEAT	52.6082	48	female	PB	Acute myeloid leukemia with mutated NPM1	Favorable	M1	-0.20913	EMP	0.251051062450326	0.112693961792115	0.107596991583323	0	0	0	0	0.303822458432784	0	0.00198219960115266	0	0	0.198194417453452	0	0	0	0	0	0	0	0.0246589086868457	0	NPM1	NPM1
BA2521	15-00979	2c9f85a1-def9-4d0b-95a6-37c2c3f324de	BEAT	44.4466	75	female	BM	Acute myeloid leukemia with mutated NPM1			0.690569	CD14 Mono	0.51262149252276	0.270256791447595	0	0	0	3.61511e+09	0	0.131044083357232	0	0	0	0.0371772661267605	0	0	0	0.0488642154272477	0	0	0	0	0	0	NPM1	NPM1
BA2037	16-00510	f0f34b38-0be9-43bc-ba06-5e0b85fb90e0	BEAT	34.3315	60	male	BM	Acute myeloid leukemia with inv(3)(q21q26.2) or t(3;3)(q21;q26.2); RPN1-EVI1	Adverse		0.806815	T Cells	0.0142873142194524	0.147763594647879	0.222667098567751	0	0	0.0780311335827702	0	0.193469969118163	0.0697732442882147	0.0335571901061558	0	0	0.209803001043024	0	0	0	0.0306474544265888	0	0	0	0	0	GATA2, MECOM	GATA2, MECOM
BA2006	14-00240	733ed06e-ebac-4e01-874a-1d7144c2179f	BEAT	78.263	1	female	PB	Acute myeloid leukemia with myelodysplasia-related changes	Adverse		0.213865	CD14 Mono	0.941055226784985	0	0	0	0	0	0	0	0	0.00155680556594838	0	0	0.0573879676490662	0	0	0	0	0	0	0	0	0	AML-MRC, MDS genes	AML-MRC
BA2461	15-00821	6f78ad54-c9db-48e8-b641-3bda09af5e8f	BEAT	66.3671	0	male	BM	Acute myeloid leukemia with myelodysplasia-related changes	Intermediate		0.115458	CD14 Mono	0.833024074957824	0.0679065751024742	0.0829312609996729	0	0	0	0	0	0.0119965191709144	0	0	0.00414156976911475	0	0	0	0	0	0	0	0	0	0
BA2999	16-01201	c1b7fe78-2d9c-463e-9964-db3e29453ae1	BEAT	53.7753	75	male	BM	Acute myeloid leukemia, NOS	Adverse		0.66057	HSC	0.268663185188336	0.221568144895422	0	0	0	0.000758823498081649	0	0	0	0	0	0	0.508878543984404	0.000131302433756366	0	0	0	0	0	0	0	0
BA2887	13-00028	6340041f-c75b-4e59-bf7a-cd43f8fba575	BEAT	24.2877	88	male	BM	Acute myeloid leukemia, NOS	Intermediate	M4	0.835923	GMP	0	0.383057027842013	0.0300104919639695	0	0	0.052134607684603	0	0.20784978674026	0	0	0.108303407875144	0	0.21864467789401	0	0	0	0	0	0	0	0	0	Inconclusive	Inconclusive
BA2052	15-00464	703a87f8-4ba0-4468-b900-5e47ce7888ce	BEAT	71.4055		male	BM	Acute myeloid leukemia, NOS	Adverse		0.31592	HSC	0.10025259630131	0.18615214969977	0.0334349092567596	0	0	0.20579693171835	0	0	0	0	0	0.0258490011121976	0.448514411911613	0	0	0	0	0	0	0	0	0	AML-MRC, MDS genes	AML-MRC
BA3043	13-00273	bbb36300-7d08-4b75-bfaa-82832634620a	BEAT	51.6521		female	PB	Acute myeloid leukemia with mutated NPM1			0.23422	CD14 Mono	0.955840439105304	0	0.0187402203525774	0	0	0	0	0	0	0	0	0.0079148664090787	0	0	0	0.0175044741330403	0	0	0	0	0	0	NPM1	NPM1
BA2709	15-00045	e9e6b8ae-9339-42f2-873b-5f45fd133ace	BEAT	30.0712	36	female	BM	Acute myeloid leukemia, CBF-beta/MYH11	Favorable		-0.0623541	CD14 Mono	0.761012149348672	0.238987850651328	0	0	0	0	0	0	0	0	0	0	0	0	0	0	0	0	0	0	0	0	CBFB-MYH11	CBFB-MYH11
BA2334	13-00578	f48953aa-661b-4a2b-939c-d56bc0ce032b	BEAT	30.5096	47	female	PB	Acute myeloid leukemia with t(6;9)(p23;q34); DEK-NUP214	Adverse		0.666168	HSC	0.302222527232428	0	0.0691808156292772	0	0	0.0529015496753798	0	0.222560397031584	0	0	0	0.0314582300998482	0.321676480331483	0	0	0	0	0	0	0	0	0
BA2867	15-00767	422dff38-cde6-41c6-8f3c-26ebd1d0e459	BEAT	78.7836	25	male	BM	Acute myeloid leukemia with mutated CEBPA	Intermediate		0.326042	CD14 Mono	0.319819780421259	0.291218995601832	0.0654786840807648	0	0	0.0679071576761151	0	0	0.0180082400589588	0	0	0	0.200830458525465	0.0304613663358712	0	0.00627531729973341	0	0	0	0	0	0	AML-MRC, MDS genes	AML-MRC
BA2300	16-00354	76de7b7d-64f9-4001-8582-5e72bf00405b	BEAT	79.326	86	male	BM	Acute myeloid leukemia with myelodysplasia-related changes	Adverse		0.584149	GMP	0.0786706600107564	0.910008277731585	0	0.00101974226386088	0	0	0	0	0	0	0	0	0	0	0	0	0.00524908061271156	0	0	0	0.00505223938108661	0	AML-MRC, TP53	AML-MRC
BA2273	16-00151	6046475a-3a89-45df-9625-d8c6f580af93	BEAT	67.4274	80	male	BM	Acute myeloid leukemia, NOS	Adverse		0.467661	HSC	0	0.136904298333147	0.13979260912227	0	0	0.0420800250222792	0	0	0.0942233616894012	0	0	0.13705865531814	0.422619937170583	0	0	0	0	0	0	0	0.0273211133441802	0	AML-MRC, MDS genes	AML-MRC
BA2619	14-00473	f0a4d2f3-1446-450d-8030-917bd40312ed	BEAT	62.4685	17	female	PB	Acute myeloid leukemia with myelodysplasia-related changes	Adverse		0.727318	EMP	0.269015280257284	0.0754805911030869	0.0886574764495124	0	0	0	0	0.413950382576247	0	0	0	0	0.00350574215443912	0	0	0.149077127230655	0.000313400228776041	0	0	0	0	0	AML-MRC, TP53	AML-MRC
BA2561	14-00152	371cee2a-3ee8-434e-8c3b-6ecd347a4720	BEAT	75.1534	64	male	BM	Acute myeloid leukemia, NOS	Intermediate	M4	-0.221915	GMP	0.337717800847521	0.661215932906307	0	0	0	0	0	0	0	0.000366008460226223	0	0	0	0	0	0	0	0	0	0	0.000700257785945967	0	AML, no RGA found	AML, no RGA found
BA2312	16-00273	6c66f065-9123-4f27-93b9-9c32065a961b	BEAT	62.2438		female	PB	Acute myeloid leukemia with mutated CEBPA	Intermediate		0.676643	HSC	0.271349818453656	0	0.0577759815544975	0	0	0	0	0	0	0	0	0.021747585515387	0.512971265952284	0	0	0	0	0	0	0	0.136155348524175	0	AML, no RGA found	AML, no RGA found
BA3076	16-00765	f2e6334b-16f5-4098-a1fb-8b5d2d6f7d70	BEAT	29.2685		female	PB	Acute myeloid leukemia with mutated NPM1	Adverse		-0.0225732	CD14 Mono	1	0	0	0	0	0	0	0	0	0	0	0	0	0	0	0	0	0	0	0	0	0
BA2316	13-00409	0b97538c-a716-45f7-8667-7fafbdd1785f	BEAT	62.0603	95	male	BM	Acute myeloid leukemia, NOS		M5	0.213346	CD14 Mono	0.784157520238674	0.215718479317756	0	0	0	0	0	0	0	0	0	0	0	0	0	0	0	0	0	0.000124000443570569	0	0	AML-MRC, MDS genes	Inconclusive
BA2496	12-00066	d2809b25-35ae-4837-bb2b-88c8a387ae21	BEAT	70.211	36	male	BM	Acute myeloid leukemia, NOS	Intermediate	M4	0.0143935	CD14 Mono	0.724696037212157	0.275303962787843	0	0	0	0	0	0	0	0	0	0	0	0	0	0	0	0	0	0	0	0
BA2304	15-00633	db2e31bd-5c24-482b-b92d-1245f61c4984	BEAT	52.5945		female	BM	Therapy related myeloid neoplasm	Adverse		0.272636	CD14 Mono	1	0	0	0	0	0	0	0	0	0	0	0	0	0	0	0	0	0	0	0	0	0	KMT2A-MLLT3	KMT2A
BA2865	12-00211	0cea74c9-7ffc-4303-acb3-200197e2f51c	BEAT	50.463	90	female	BM	Acute myeloid leukemia with mutated NPM1	Favorable		0.202246	EMP	0	0.0242810932673488	0.130789105788295	0	0	0	0	0.533308266981686	0	0	0	0	0.31162153396267	0	0	0	0	0	0	0	0	0	NPM1	NPM1
BA2374	15-00525	ba49d8f9-e35d-4a1f-a04b-bbaf1a4f6a01	BEAT	36.6356	90	female	BM	Acute promyelocytic leukaemia, PML-RAR-alpha	Favorable	M3	-0.0996518	GMP	0	1	0	0	0	0	0	0	0	0	0	0	0	0	0	0	0	0	0	0	0	0	PML-RARA	PML-RARA
BA2787	14-00597	81b3864a-5869-4487-bfdd-7d20827af7bf	BEAT	58.3945		male	PB	Acute myeloid leukemia, CBF-beta/MYH11	Intermediate		-0.0123418	CD14 Mono	1	0	0	0	0	0	0	0	0	0	0	0	0	0	0	0	0	0	0	0	0	0
BA2022	16-00498	9238c5da-d08a-4475-86df-e44b2a680ea6	BEAT	33.4274		female	PB	Acute promyelocytic leukaemia, PML-RAR-alpha	Favorable		0.352082	GMP	0	0.998145037232623	0.00142763513068373	0	0	0	0	0.000427327636692915	0	0	0	0	0	0	0	0	0	0	0	0	0	0	PML-RARA	PML-RARA
BA2939	14-00044	34b6752e-3924-4801-a1ad-783b3336e0af	BEAT	35.8192		female	PB	Acute myeloid leukemia with mutated NPM1	Favorable		0.394729	HSC	0	0	0.140408805667373	0	0	9.64877e+09	0	0.00834888902004698	0	0	0	0	0.850613985589811	0	4.68088e+08	0	0	0	0	0	0.00048529233249528	4.18588e+09
BA2148	13-00454	5c0b7969-d044-4aa4-a68b-98ac80b7691b	BEAT	31.7534	45	female	PB	Acute myeloid leukemia, CBF-beta/MYH11	Favorable		0.198046	HSC	0.187526212853067	0	0.134499413403545	0	0	0.00766334640856006	0	0	0	0.00279567880072936	0	0.0785003544220464	0.332881620727099	0	0	0	0	0	0	0	0.256133373384953	0	CBFB-MYH11	CBFB-MYH11
BA2450	16-01010	38a7758c-c96b-4d0d-b3e0-29aa77fd7014	BEAT	46.3507		female	PB	Acute myeloid leukemia with mutated NPM1	Favorable		0.775383	EMP	0.118199631578957	0	0.0612585507888042	0	0	0	0	0.753366146560572	0	0.00548017430855986	0	0.0441210527943849	0	0	0	0	0	0	0	0	0.0175744439687225	0
BA2992	14-00279	bf40f044-fd27-4571-8e09-3446f2d3cd2a	BEAT	52.2877	91	female	BM	Acute myeloid leukemia, CBF-beta/MYH11	Favorable		-0.0269302	CD14 Mono	0.528491338839662	0.471508661160338	0	0	0	0	0	0	0	0	0	0	0	0	0	0	0	0	0	0	0	0	CBFB-MYH11	CBFB-MYH11
BA2035	15-00670	c21835aa-e7d9-46a5-a9f5-28f0eae486d8	BEAT	61.0411	98	male	PB	Acute myeloid leukemia, NOS			0.423092	HSC	0	0	0.0458558707616261	0	0	0	0	0.439501288892016	0	0	0	0	0.514642840346358	0	0	0	0	0	0	0	0	0	AML-MRC, MDS genes	AML-MRC
BA2066	15-00578	3996c43a-e082-48fa-905a-6c238ff653ba	BEAT	62.4055	95	female	BM	Acute myeloid leukemia with myelodysplasia-related changes	Adverse	M5	0.0435793	GMP	0.354246467198281	0.450076293228646	0.000415577949291784	0	0	0.0328580562261187	0	0	0	0	0	0.0623285928109912	0	0	0.0425006307694072	0	0.000248054222539224	0	0	0	0.0381240276708829	0.0192022999238417	KMT2A-MLLT3	KMT2A
BA2620	14-00832	a7c93288-49bf-4fd0-98b1-a2bc58ff10bc	BEAT	65.5397		female	BM	Acute myeloid leukemia with myelodysplasia-related changes			0.516135	CD14 Mono	0.767965415445789	0.138294610095761	0	0	0	0	0	0	0	0.00341679459576289	0	0.0498392357077996	0.0404839441548871	0	0	0	0	0	0	0	0	0	AML-MRC, MDS genes	AML-MRC
BA2618	15-00976	6b343fc9-7d0f-4b19-a115-2c4d469cdef0	BEAT	83.0959	12	male	BM	Acute myeloid leukemia with myelodysplasia-related changes	Intermediate		0.233952	GMP	0.460195092274265	0.539804907725735	0	0	0	0	0	0	0	0	0	0	0	0	0	0	0	0	0	0	0	0
BA2400	16-00269	f32238cd-dde1-4175-bbf3-ab8dd0d380af	BEAT	44.789	65	female	BM	Acute myeloid leukemia with mutated NPM1	Favorable		0.0748703	GMP	0	0.549282756634179	0.133445093510313	0	0	0	0	0	0	0	0	0.0513532018215156	0.264809823360751	0	0	0	0	0	0	0	0.00110912467324198	0	NPM1	NPM1
BA2594	14-00135	5f904250-5c4a-49a4-973a-83ded883988e	BEAT	72.5863	55	male	BM	Acute myeloid leukemia with myelodysplasia-related changes	Adverse	M4	0.562955	CD14 Mono	0.678363334213046	0.146165331649187	0	0.0512858920804719	0	0.000421743202943705	0	0	0	0	0	0.00216315685231186	0.121600542002039	0	0	0	0	0	0	0	0	0	AML-MRC, TP53	AML-MRC
BA2261	16-00724	c64e9da4-cc62-43c0-aa50-a2b4f5ff2a98	BEAT	62.8192	34	female	BM	Acute myeloid leukemia with myelodysplasia-related changes	Adverse		0.517315	CD14 Mono	0.695072054765385	0.217729317321342	0.000198222096544896	0.000354864256982205	0	0	0	0	0	0	0	0.0134145626980319	0.0697798955258186	0	0	0.00206970527758364	0.00136988554547898	1.14925e+09	0	0	0	0
BA2184	16-00519	86f9866f-0a1b-4574-89fe-b33804068bf5	BEAT	47.8247		male	BM	Acute myeloid leukemia with mutated CEBPA	Intermediate		0.0400675	GMP	0	0.253985035866977	0.0244463284011878	0	0.0663610130219588	0	0	0.210208018560776	0	0	0.059089068537309	0	0.17745188907369	0.208370912768561	0	8.77338e+09	0	0	0	0	0	0	AML, no RGA found	AML, no RGA found
BA2224	15-00778	574ab318-c34d-4468-9aa3-2bd3f5fc7ed6	BEAT	62.6603	21	male	BM	Acute myeloid leukemia with myelodysplasia-related changes	Adverse		0.556327	GMP	0.162159282601839	0.367642222924606	0.337462325158249	0	0	0	0	0.0937179171410131	0	0	0	0.0261547835747564	0.012863468599537	0	0	0	0	0	0	0	0	0	AML-MRC, MDS genes	AML-MRC
BA2541	14-00739	aea0e980-8cc7-41c0-83cb-5180b94923f4	BEAT	39.0932		male	BM	Acute myeloid leukemia, NOS	Adverse		0.852059	CD14 Mono	0.33297529783382	0.229094721548127	0.0522450582528148	0	0	0.0642863090640883	0	0.219712256193482	0	0	0	0	0.101686357107668	0	0	0	0	0	0	0	0	0	other KMT2A	KMT2A
BA2593	14-00817	7e397166-6ab4-4abc-b66a-68f1f2131de4	BEAT	53.9753	56	male	PB	Acute myeloid leukemia, NOS	Adverse		0.195042	GMP	0.48348334286213	0.496501622365056	0.00127880990334327	0	0	0	0	0	0	0	0	0	0.0187362248694707	0	0	0	0	0	0	0	0	0
BA3072	16-00883	58e57b3c-6df9-4585-8c04-1dab277a93cb	BEAT	49.4685		male	PB	Acute myeloid leukemia with mutated NPM1	Favorable		0.231317	EMP	0	0.0947753448865805	0.13011837643375	0	0	0	0	0.613887139266264	0	0	0	0	0.143099562982348	0	0	0.018119576431057	0	0	0	0	0	0
BA2904	16-00481	3cfcd991-50c2-4030-aaee-1314d3bee291	BEAT	60.5726		female	PB	Therapy related myeloid neoplasm	Favorable		0.0979206	CD14 Mono	0.484583963629317	0.0368457925710643	0.000395380049792383	0	0	0	0	0.379193792401907	0	0	0	0	0.0412248801275343	0	0	0.0113446918317969	0	0	0	0	0.0464114993885883	0
BA2994	16-01061	38a7758c-c96b-4d0d-b3e0-29aa77fd7014	BEAT	46.3507		female	PB	Acute myeloid leukemia with mutated NPM1	Favorable		0.722214	EMP	0	0	0.00330690168045938	0	0	0.0589360744535801	0	0.878395537105954	0	0.00126971819669673	0	3.04331e+09	0	0	0	0.0509712748194909	0	0	0	0	0.0070900606113837	0
BA2124	16-00220	e7e8f4be-1eb9-4d7e-b488-58a96210bc82	BEAT	67.2137	71	male	BM	Acute myeloid leukemia with mutated NPM1	Favorable		-0.279732	GMP	0	0.926461923756159	0.0048082764861701	0	0	0	0	0.0669074688651303	0	0	0	0	0	0	0	0.00182233089254038	0	0	0	0	0	0	NPM1	NPM1
BA2934	15-00921	99e92bff-58ee-4e14-938c-d0b5fde39905	BEAT	74.2877		female	PB	Acute myeloid leukemia, NOS			0.0943093	CD14 Mono	0.757951842795537	0	0.170858445226012	0	0	0	0	0	0	0	0	0	0	0	0	0	0	0	0.071189711978452	0	0	0
BA2047	16-01080	87c45030-dc70-4a0c-922c-fccb2c76f4fa	BEAT	69.4493	59	female	PB	Acute promyelocytic leukaemia, PML-RAR-alpha	Favorable	M3	-0.211739	GMP	0	0.995008082634953	0	0	0	0	0	0	0	0	0	0	0	0	0	0.00344349084127516	0	0	0.00154842652377145	0	0	0	PML-RARA	PML-RARA
BA2325	14-00023	a0e0d1a5-db3d-4e7c-a89b-79402dac0e63	BEAT	74.9096		female	PB	Acute myeloid leukemia with mutated NPM1	Favorable		-0.0508044	CD14 Mono	1	0	0	0	0	0	0	0	0	0	0	0	0	0	0	0	0	0	0	0	0	0	NPM1	NPM1
BA2139	15-00279	78d9adc0-acf9-4087-99b2-06b57fd9285b	BEAT	48.2219	77	female	PB	Acute myeloid leukemia with mutated NPM1	Intermediate	M5	-0.0732263	CD14 Mono	1	0	0	0	0	0	0	0	0	0	0	0	0	0	0	0	0	0	0	0	0	0	NPM1	NPM1
BA2921	13-00145	46f0acbd-ffab-4ae2-9dea-cd4110ac1893	BEAT	70.9123	78	male	PB	Acute myeloid leukemia with myelodysplasia-related changes	Intermediate		0.636671	HSC	0.0650776807679777	0.00230833881070961	0.00580718070409397	0	0	0	0	0.239940087705202	0	0.031968145979474	0	0.108314782880547	0.546583783151996	0	0	0	0	0	0	0	0	0
BA3073		570a1960-daf2-4c7b-bbd1-4df60308fecd	BEAT	27.5096		female	PB	Acute myeloid leukemia with mutated NPM1			0.710514	HSC	0	0	0	0.0230466230100431	0	0.26545264463298	0	0.143140759584213	0	0	0.143696831658171	0.0140287794931418	0.41063436162145	0	0	0	0	0	0	0	0	0
BA2423	15-00018	5fefa4ea-90fa-4ad2-b3ac-2d20a818ce6f	BEAT	58.0164	8	male	PB	Acute myeloid leukemia, NOS	Intermediate		0.203588	CD14 Mono	0.978935193216658	0	0	0	0	0	0	0	0	0.0195174823559855	0	0	0	0	0	0	0	0	0.00154732442735635	0	0	0
BA2260	14-00359	81b3864a-5869-4487-bfdd-7d20827af7bf	BEAT	58.3945		male	PB	Acute myeloid leukemia, CBF-beta/MYH11	Favorable		0.0834522	CD14 Mono	0.700225653587771	0.277606285544851	0	0	0	0	0	0	0	0	0	0	0	0	0	0	0	0	0	0	0.0221680608673781	0	CBFB-MYH11	CBFB-MYH11
BA2046	15-00782	54434d2d-5a4b-4e45-8fc7-b2e5bc7ca040	BEAT	61.789	45	male	BM	Acute myeloid leukemia, NOS	Adverse		0.209896	HSC	0	0.0352126683334794	0.17187530698655	0	0	0.0866782175091798	0	0.0644680788746777	0.0969460350126338	0	0	0.00190883415334231	0.525913294532052	0	0	0	0	0	0	0	0.0169975645980853	0	AML-MRC, MDS genes	AML-MRC
BA2511	14-00041	646d397a-e13a-48fa-a600-bdaebed18198	BEAT	71.8959	8	female	PB	Acute myeloid leukemia with inv(3)(q21q26.2) or t(3;3)(q21;q26.2); RPN1-EVI1	Adverse	M4	0.517005	CD14 Mono	0.440434823403488	0	0.317380696731311	0	0	0.033747028053211	0	0.112859237371839	0.000270253247348149	0	0	0	0.00129709449307523	0	0	0.000145580604701485	0.00910017274379848	0	0	0	0.084765113351227	0	AML, no RGA found	AML, no RGA found
BA2751	12-00294	f46d8b6e-bd8d-4e96-90c3-dadbaed29cff	BEAT	72.4548	96	male	PB	Acute myeloid leukemia with myelodysplasia-related changes	Adverse	M4	0.260702	HSC	0.300764797909895	0	0	0	0	0.0785574840709851	0	0.00165403901175547	0	0	0.150268705090609	0	0.322469667585722	0.139322710340494	0	0	0	0	0	0	0.00696259599054014	0
BA2357	13-00393	ad09c552-92c1-412e-bfbb-8f3053af80b6	BEAT	52.7616	21	male	BM	Acute myeloid leukemia with myelodysplasia-related changes	Adverse		0.171777	GMP	0.321302195174474	0.576134668959568	0.000283444750458287	0	0	0	0	0	0.0692422586846313	0	0	0.0313073451394596	0.00173008729140887	0	0	0	0	0	0	0	0	0	AML-MRC, MDS genes	AML-MRC
BA2830	16-01270	fe680216-74b5-4568-b546-79baa87de538	BEAT	72.7096		female	PB	Acute myeloid leukemia, CBF-beta/MYH11	Intermediate		0.20778	HSC	0	0.181525426374235	0.139561165313205	0	0	0.000584133647170782	0	0.246931393606062	0	0.000269358776514068	0	0	0.426330928694072	0	0.000178225948621017	0	0	0	0	0	0.00461936764012087	0
BA3051	15-00071	dbc020d9-05c6-4fbd-8654-ff24e200b765	BEAT	53.8137	1	male	BM	Acute myeloid leukemia with myelodysplasia-related changes	Adverse		0.360559	CD14 Mono	0.758894427188997	0.23885122144201	0	0	0	0	0	0	0.0022543513689925	0	0	0	0	0	0	0	0	0	0	0	0	0
BA2744	16-00109	91f2977d-00d3-4e64-8af7-6f087016f386	BEAT	76.9151	93	male	PB	Acute myeloid leukemia with mutated NPM1	Favorable		0.0944277	EMP	0.00324232597016835	0.0214779916289128	0.296527105972764	0	0	0	0	0.582300600492606	0	0	0	0	0	0	0	0.0964519759355491	0	0	0	0	0	0
BA2427	13-00338	becf0d92-584b-4ad5-a4b4-fbdd3add872a	BEAT	53.3397	25	female	PB	Acute myeloid leukemia, CBF-beta/MYH11	Favorable	M4	0.143197	CD14 Mono	0.330209866399774	0	0.226747908489898	0	0	0.0169069035478282	0	0.154297070055319	0	0	0	0.0521847880248546	0	0	0	0	0	0	0	0	0.219653463482325	0
BA2670	15-00539	0ca8cf59-7ed0-45a6-b224-04eaf1fce79e	BEAT	72.8	25	female	PB	Acute myeloid leukemia with myelodysplasia-related changes	Adverse		0.4005	CD14 Mono	0.859031879502077	0	0	0	0	0	0	0	0	0.00191142734504397	0	0	0.107742422548915	0	0	0	0	0	0	0	0.0313142706039637	0
BA2494	15-00353	c248cdfa-9c00-4495-94ae-c2aa6ded5bad	BEAT	60.7205		male	PB	Acute myeloid leukemia, NOS	Intermediate		0.405605	CD14 Mono	0.36506836851575	0	0.22612913016546	0	0	0	0	0.0304620682227601	0.0295065870489935	0	0	0.160295070244236	0	0	0	0	0.188538775802801	0	0	0	0	0	AML-MRC, MDS genes	AML-MRC
BA2526	14-00714	406f1a09-be07-4a16-aa98-5922afc43262	BEAT	50.6164	81	female	PB	Acute myeloid leukemia with myelodysplasia-related changes	Adverse		0.398926	HSC	0	0	0.234162100265026	0	0	0	0	0	0	0.00929031504419228	0	0	0.704726920138333	0	0	0	0	0	0	0	0.0518206645524488	0
BA2000	15-00615	bce913d5-c9d0-453b-826a-8c37cfa6d108	BEAT	24.5589		female	PB	Acute myeloid leukemia with mutated CEBPA	Adverse		0.404695	GMP	2.20327e+08	0.995770485029409	0	0	0	0	0	0	0	0	0	0	0	0	0	0.000804059875125037	0.00224019502186428	0	0	0	0.00118305680328524	0
BA2485	14-00001	03d6ca85-2cea-4d4e-a27e-f302961c39dd	BEAT	56.726	95	male	BM	Acute myeloid leukemia with mutated NPM1			-0.0525275	BaEoMa	0	0.0584544528824186	0.00172630153866506	0	0	0	0	0.000811453540935433	0	0	0	0	0.375548650896627	0	0	0.563459141141354	0	0	0	0	0	0	NPM1	NPM1
BA2110	14-00259	6308922a-de19-4ec6-9720-b4e08b9a19ed	BEAT	65.1671	70	female	BM	Acute myeloid leukemia with mutated NPM1		M4	0.156835	CD14 Mono	0.98356361712707	0.0128646103390921	0	0	0.00133549639806408	0	0	0	0	0	0	0	0	0	0	0.00132085079485093	0.000842927725318842	7.24976e+09	0	0	0	0	NPM1	NPM1
BA3027	15-00275	1d9c4b89-694c-4801-b57d-722d444cdcad	BEAT	53.6192		female	PB	Therapy related myeloid neoplasm	Adverse		0.153997	CD14 Mono	0.874401557178952	0	0.0712454898441595	0	0	0	0	0	0	0	0	0.054352952976889	0	0	0	0	0	0	0	0	0	0
BA2097	16-00007	8ebb0e8f-eef5-4953-baf8-bc3607a94f61	BEAT	77.3178	18	male	PB	Acute myeloid leukemia with myelodysplasia-related changes	Adverse		0.823836	HSC	0.114340137526321	0	0.220688839880947	0	0	0	0	0.04154836393779	0	0	0	0.1099122092115	0.384417913091997	0	0	0	0	0	0	0	0.129092536351445	0	AML-MRC, MDS genes	AML-MRC
BA2926	16-00460	016fca51-8e20-4bb4-80c3-d20e600eb081	BEAT	58.5945		male	BM	Acute myeloid leukemia, NOS	Intermediate		0.397067	GMP	0.238982273556074	0.559314021459712	0.0473661840909178	0	0	0	0	0.00322594880241513	0.0224671843150638	0	0	0.00789223825483326	0.120752149520985	0	0	0	0	0	0	0	0	0	AML, no RGA found	AML, no RGA found
BA2308	13-00545	0bc6b77a-d50e-44a9-abd3-2c69755d4563	BEAT	71.863		male	PB	Acute myeloid leukemia with inv(3)(q21q26.2) or t(3;3)(q21;q26.2); RPN1-EVI1	Adverse		0.834822	HSC	0.0923685712681677	0	0.0148139209052108	0	0	0.00142670477539482	0	0.204937877524554	0	0	0	0.037463254506766	0.597313026546178	0	0	0.00168705578032951	0	0	0	0	0.0499895886933997	0
BA3013	14-00476	c5dcd52a-6283-40c3-87e0-2b3415d9aca7	BEAT	47.6548	70	male	BM	Acute myeloid leukemia, NOS	Intermediate	M5	0.0862934	GMP	0	1	0	0	0	0	0	0	0	0	0	0	0	0	0	0	0	0	0	0	0	0	other KMT2A	KMT2A
BA2488	13-00226	93dba667-c35b-492e-ae6a-1a2a6eb7f021	BEAT	83.6356	75	female	BM	Acute promyelocytic leukaemia, PML-RAR-alpha	Favorable	M3	0.0144391	GMP	0	0.980300245622296	0.00263902981292339	0	0	0	0	0	0	0	0	0	0	0	0	0.0170607245647805	0	0	0	0	0	0	PML-RARA	PML-RARA
BA2923	12-00258	4cc14e33-d4d6-4b87-bc81-c4e049d43a65	BEAT	81.5781		female	PB	Therapy related myeloid neoplasm	Adverse	M5	-0.359381	CD14 Mono	0.995150125489745	0.00484987451025473	0	0	0	0	0	0	0	0	0	0	0	0	0	0	0	0	0	0	0	0
BA2724	16-00078	1932d18e-0000-4ee1-a179-ae121deb596a	BEAT	67.1151	85	female	BM	Acute myeloid leukemia with mutated NPM1	Favorable		0.158035	CD14 Mono	0.876540177650628	0.069000566942916	0	0	0	0	0	0	0	0	0	0.0507628103471185	0.00159084905344745	0	0	0.00158146303540347	0.000524132970486612	0	0	0	0	0	NPM1	NPM1
BA2844	15-00248	3fc1be43-7cec-43a6-bcd4-061fc52b2e37	BEAT	61.2082	64	male	BM	Acute myeloid leukemia with mutated CEBPA	Adverse		-0.071496	GMP	0.001504162348707	0.489990403747882	0.111836343284758	0	0	0	0.000892082695118208	0.179151880163058	0	0	0	0.0940966213226516	0.000817709375854959	0	0	0.0342612012403795	0	0	0	0	0.087449595821591	0	AML-MRC, MDS genes	AML-MRC
BA2426	15-00850	0d652678-7774-4350-aa53-27eca6dbfbbf	BEAT	62.2712	50	male	BM	Acute myeloid leukemia, CBF-beta/MYH11	Favorable		-0.0599771	CD14 Mono	0.427382001535532	0.295073977196832	0.00044032451985578	0	0	0.0740169778501477	0	0	0	0.00829431349002599	0	0	0.1288684441613	0	0.0659239612463063	0	0	0	0	0	0	0	CBFB-MYH11	CBFB-MYH11
BA2953	13-00593	e3077d0a-a35f-41c6-9dc6-8f04e5604e40	BEAT	73.2438	66	male	BM	Acute myeloid leukemia with myelodysplasia-related changes	Adverse		0.438887	CD14 Mono	0.297467111513298	0.251021355633163	0.0610114304114909	0	0	0	0	0	0.00570179296152579	0	0	0.101941702361075	0.282304138242174	0	0	0.000552468877272412	0	0	0	0	0	0
BA3025	15-00147	81f58bba-86e0-4764-8074-e40c20e0fe91	BEAT	28.4137		female	PB	Acute myeloid leukemia with mutated CEBPA	Intermediate		-0.113753	EMP	0	0	0.0278154024917327	0	0	0	0	0.955376165424078	0.00954936802585589	0	0	0.000225879278325143	0	0.00703318478000805	0	0	0	0	0	0	0	0
BA2236	13-00118	1f606ca0-dbaa-4a12-a8aa-196a49bd6715	BEAT	54.2274	71	male	BM	Acute myeloid leukemia with mutated NPM1	Favorable	M4	0.119223	EMP	0.292760089916562	0.216642054485539	0.00998309249575965	0	0	0	0	0.334013841816031	0	0	0	0	0.00330643939228844	0	0	0.142995319056324	0	0	0	0	0.000299162837496561	0
BA2079	16-01192	730bfaf3-a2bf-44a6-8a04-b3a14acbc573	BEAT	52.2795		female	PB	Acute myeloid leukemia with mutated NPM1	Intermediate		0.249556	CD14 Mono	1	0	0	0	0	0	0	0	0	0	0	0	0	0	0	0	0	0	0	0	0	0
BA2251	15-00287	ce49f4ec-a90d-4e1a-92c6-a7422fb53858	BEAT	85.3863		male	PB	Acute myeloid leukemia with mutated CEBPA	Intermediate		-0.204033	EMP	0.00228166452605934	0	0.172244141243628	0	0	0	0	0.714914549091169	0	0.000558299018004779	0	0.0380703949988544	0	0	0	0	0	0	0	0	0.071930951122284	0
BA2937	13-00558	a8330c0c-3a8f-430f-9e86-91fce45469fd	BEAT	61.0904	25	male	BM	Acute myeloid leukemia with myelodysplasia-related changes	Adverse		0.45041	GMP	0.35995864887207	0.571535332064156	0	0	0	0	0	0.0297623763349385	0	0	0	0	0	0	0	0.038743642728835	0	0	0	0	0	0
BA2903	16-00356	3a79cdfc-b73e-49b8-b935-0ef429df696f	BEAT	59.1808	1	male	PB	Acute myeloid leukemia with myelodysplasia-related changes	Intermediate		0.202579	CD14 Mono	0.997717064877831	0	0	0	0	0	0	0	0	0	0	0	0	0	0	0	0	0.002282935122169	0	0	0	0
BA2272	16-00465	2d63bb10-5dab-4a0e-85d3-5f181552e6e7	BEAT	12.8192	85	male	PB	Acute myeloid leukemia, NOS	Adverse	M4	0.331652	CD14 Mono	0.829875367024736	0.139126321706359	0	0	0	0	0	0.0134320320556799	0	0	0	0.005050535432228	0.0125157437809966	0	0	0	0	0	0	0	0	0
BA2978	15-00807	ac5e2def-f2d2-4b38-b3fc-b5f4e0379a21	BEAT	14.8137		female	PB	Acute myeloid leukemia with t(8;21)(q22;q22); RUNX1-RUNX1T1	Adverse		-0.089844	CD14 Mono	0.730873312435542	0.269126687564458	0	0	0	0	0	0	0	0	0	0	0	0	0	0	0	0	0	0	0	0	RUNX1-RUNX1T1	RUNX1-RUNX1T1
BA2080	14-00618	22f48539-643a-45d4-829e-e4f3315a7296	BEAT	77.8	73	male	BM	Acute myeloid leukemia with mutated CEBPA	Intermediate		-0.0388751	GMP	0.0489230362449897	0.479630987635799	0.269792550484406	0	0	0.00435008627936178	0	0.0882601558606814	0	0	0	0.00854676326802795	0.0948740969426389	0.00562232328409584	0	0	0	0	0	0	0	0
BA2212	16-00145	7678c611-b992-4745-b8c9-99ab45682578	BEAT	75.4603	27	male	BM	Acute myeloid leukemia with myelodysplasia-related changes	Adverse		0.458931	GMP	0.105709701313566	0.742747622934946	0.0121171514345073	0	0	0	0	0.0179717267529438	0	0	0	0.0314407492479016	0.0900130483161349	0	0	0	0	0	0	0	0	0	AML-MRC, MDS genes	AML-MRC
BA3009	16-00525	95062192-2c0d-4123-8147-95f5142077f3	BEAT	26.5918	95	female	BM	Acute myeloid leukemia with myelodysplasia-related changes	Adverse		0.769997	HSC	0.383229118663257	0.110383822787848	0.0126421409875565	0	0	0.0339263639766494	0	0	0	0	0	0	0.459818553584689	0	0	0	0	0	0	0	0	0	AML-MRC, MDS genes	AML-MRC
BA2053	14-00613	6d5c3b9d-004e-4f8b-af97-28d8ce9161c7	BEAT	31.6685	56	male	PB	Acute myeloid leukemia, CBF-beta/MYH11	Favorable		0.0102141	CD16 Mono	0.137750884229205	0	0.205154201344836	0	0	0	0	0.193121903577813	0	0	0	0.103326144184463	0.00208472771845094	0	0.111233135055725	0.000306419308392662	0	0	0	0	0.247022584581114	0	CBFB-MYH11	CBFB-MYH11
BA2675	15-00556	e11b5f2b-896f-42d8-b361-42ce9aec5b0e	BEAT	10.6301	86	male	PB	Acute myeloid leukemia with mutated CEBPA			0.612739	EMP	0	0.100493240452005	0.279523768827019	0	0	0	0	0.431251560327762	0	0.0129363926671649	0.0191769226149545	0	0.156618115111094	0	0	0	0	0	0	0	0	0	AML, no RGA found	AML, no RGA found
BA2902	14-00735	b33755b2-ed4b-4df4-97e5-d79625d3573f	BEAT	83.4548		male	BM	Acute myeloid leukemia with mutated NPM1	Intermediate		0.136224	EMP	0.0505098560856504	0	0.267211908401298	0	0	0	0	0.309570537125003	0	0.00711308335615368	0	0.048674100437511	0.149151187196052	0	0	0.144925816182543	0	0	0	0	0.0228435112157897	0	NPM1	NPM1
BA2908	14-00681	ba347a6f-f4c0-4d30-9a0b-257c42100467	BEAT	65.2493		male	BM	Acute myeloid leukemia, NOS	Intermediate	M1	0.430191	HSC	0	0	0.126020594668817	0	0	0	0	0	0	0	0	0	0.873979405331183	0	0	0	0	0	0	0	0	0	AML, no RGA found	AML, no RGA found
BA2512	15-00892	c01c8067-6990-4199-94a7-e0c36bab6dee	BEAT	72.9178		female	PB	Acute myeloid leukemia with mutated NPM1	Favorable		-0.0440771	CD14 Mono	1	0	0	0	0	0	0	0	0	0	0	0	0	0	0	0	0	0	0	0	0	0	NPM1	NPM1
BA2132	15-00975	7a76c67a-cafe-40c6-a760-c8210a5d9374	BEAT	70.8356	17	female	PB	Acute myeloid leukemia, NOS	Adverse		0.624769	CD14 Mono	0.460241469633778	0.126882816380009	0.0491817855721483	0	0	0	0	0.325695942559892	0	0.00607271969727752	0	0.0152073434425385	0.0146796569191915	0	0	0	0	0	0	0	0	0.00203826579516614	AML-MRC, MDS genes	AML-MRC
BA2986	15-00351	c23b8901-f731-424b-ace3-e7c0d54f1702	BEAT	48.6795	62	female	BM	Acute myeloid leukemia, NOS	Adverse		0.637596	T Cells	0.00718408887310109	0.0556456748060551	0.395189314681702	0.00916675339011695	0	0	0	0	0	0	0.172798486106612	0.0228130895558331	0.230080334431315	0.00126868926680003	0	0	0	0	0.102683886115895	0	0.00316968277257011	0
BA2786	16-00010	ce8f5f89-66c8-4013-b7db-ee02aaa63d5f	BEAT	30.1726	64	female	PB	Acute myeloid leukemia with t(9;11)(p22;q23); MLLT3-MLL	Intermediate		0.311633	GMP	0.146035197541986	0.615461540423382	0.140382064189182	0	0	0	0	0	0	0	0	0	0	0	0	0	0	0	0	0	0.0981211978454511	0
BA2775	16-00003	f4846d77-742a-4192-bb9b-56c54d72a85f	BEAT	27.0055		male	PB	Acute myeloid leukemia with mutated NPM1	Favorable		-0.18345	GMP	0.367780911607694	0.560628683554749	0.0132752703700419	0	0	0	0	0.00602359800439285	0	0	0	0	0.0222050528144222	0	0	0.0268071782906996	0	0	0	0	0.00327930535799958	0	NPM1	NPM1
BA2113	15-00688	cdda7773-48b0-4af4-a5af-36ac67a7e7e8	BEAT	63.3233	41	female	BM	Acute myeloid leukemia with myelodysplasia-related changes	Adverse		0.183628	GMP	0	0.824356167550361	0.0236244246631681	0.0188882170764571	0.0702656780268844	0.00514202641275657	0	0	0	0	0	0.0543033776815662	0.00204140833411744	0.00137870025468892	0	0	0	0	0	0	0	0	AML-MRC, MDS genes	AML-MRC
BA2720	14-00676	1af331d2-7400-4855-abb2-5ff376b4e48f	BEAT	23.8219	5	male	BM	Therapy related myeloid neoplasm	Adverse		0.756328	Late Eryth	0.287361683406373	0	0.0127554915030422	0	0	0	0	0.0209131038973439	0.622053165992256	0	0	0.0494326598389798	0	0	0	0.00748389536200506	0	0	0	0	0	0
BA2034	15-00939	96d78086-22be-4c91-8292-1bfb6051b429	BEAT	68.3616		male	PB	Acute myeloid leukemia with myelodysplasia-related changes	Intermediate		0.51517	HSC	0.000918683429253526	0	0.125433074381699	0	0	0	0	0.0581917268629999	0	0	0.00233244592464836	0	0.813124069401399	0	0	0	0	0	0	0	0	0
BA2418	13-00619	4e4e7a39-95eb-4250-92a8-60192c83ea6a	BEAT	47.7808	72	female	PB	Acute myeloid leukemia with mutated NPM1	Favorable		0.612221	EMP	0	0	0.102527304976986	0	0	0	0	0.552896400871791	0	0.0270563021678155	0	0.0822788532477127	0.235241138735695	0	0	0	0	0	0	0	0	0
BA2728	16-00755	0cc8d3d4-afca-4d08-86db-237b6fa5c707	BEAT	58.3973	21	female	BM	Acute myeloid leukemia with inv(3)(q21q26.2) or t(3;3)(q21;q26.2); RPN1-EVI1	Adverse		0.376001	CD14 Mono	0.835757661425863	0.0625471514129117	0.0282106054122791	0	0	0	0	0	0.0375290805977927	0	0	0	0.00921992784893955	0	0	0.000751297931284695	0.0252984532938172	0.000200751150130636	0	0	0.000485070926981197	0	GATA2, MECOM	GATA2, MECOM
BA2930	16-00733	1b3392f0-c9f5-4e86-be22-021eb88f5611	BEAT	76.4603	13	male	PB	Acute myeloid leukemia with myelodysplasia-related changes	Adverse		0.409149	CD14 Mono	0.778654185527697	0	0.0927074062456586	0	0	0	0	0	0	0	0	0.00105563738319407	0	0	0	0	0	0	0	0	0.12758277084345	0
BA2363	16-00226	737fb46d-d01f-4621-8d62-e45ebfef0e84	BEAT	79.0767	35	male	PB	Acute myeloid leukemia with myelodysplasia-related changes	Intermediate		0.524609	CD14 Mono	0.779063627084683	0.0107487876833214	0	0	0	0.0114894884310588	0	0.0736582687860289	0	0.00137923897411964	0	0.0181295257279421	0.0878019312027787	0	0	0.0177291321100673	0	0	0	0	0	0
BA2286	12-00423	a50a7f18-a9af-4ab7-9556-450ce00918dd	BEAT	61.6192	46	male	BM	Acute myeloid leukemia, NOS	Intermediate	M2	0.360701	GMP	0.110696406562561	0.544969080826024	0.137762158923891	0	0	0	0	0.0733886783109917	0	0	0	0.0418009871034315	0.0913826882731009	0	0	0	0	0	0	0	0	0	Inconclusive	Inconclusive
BA3038	13-00163	a6c1dbd6-0e73-4621-b87f-1ee479fc2946	BEAT	24.7205	50	male	BM	Acute myeloid leukemia, CBF-beta/MYH11	Favorable	M4	-0.200737	GMP	0.486794047809252	0.512073821767745	0	0	0	0	0	0	0	0	0	0	0	0	0	0	0	0	0	0	0.00113213042300309	0	CBFB-MYH11	CBFB-MYH11
BA2525	13-00365	3380f29d-2215-4c8f-aad8-dfd8eef86e1d	BEAT	72.6466		female	PB	Acute myeloid leukemia with mutated NPM1	Adverse		0.163016	T Cells	0	0	0.796322746139061	0	0	0.139370160489522	0	0	0	0	0	0.0639622727210096	0	0	0	0	0	0	0	0	0.000344820650407961	0	NPM1	NPM1
BA2866	16-00143	e7a594cc-1078-47df-9ed2-e6e714569ee5	BEAT	58.5096	57	male	BM	Acute myeloid leukemia with myelodysplasia-related changes	Intermediate	M2	0.442184	GMP	0.156210954123032	0.636861731048278	0	0.0653198178336055	0	0	0	0.0987336360162018	0	0	0	0	0.0428738609788829	0	0	0	0	0	0	0	0	0	AML-MRC, MDS genes	AML-MRC
BA3002	16-00118	4dbc5065-ad8a-4ac2-9e56-2b5883290bda	BEAT	63.8384		female	PB	Acute myeloid leukemia with myelodysplasia-related changes	Intermediate		0.675336	GMP	0.224243189476396	0.641134268706045	0.0659588238392988	0	0	0	0	0	0	0	0	0	0.00127924162343949	0	0	0.0495219959231061	0	0	0.0178624804317152	0	0	0
BA2622	15-00395	1b3392f0-c9f5-4e86-be22-021eb88f5611	BEAT	76.4603	50	male	BM	Acute myeloid leukemia with myelodysplasia-related changes	Adverse	M0	0.480173	CD14 Mono	0.567818487220997	0	0.164548138921812	0	0	0.00337656746674053	0	0.0664202632742049	0	0.103603949355461	0	0.0693893501672936	0.00550028628654445	0	0	0	0	0	0	0	0.0193429573069464	0	AML-MRC, MDS genes	AML-MRC
BA2054	14-00690	d362e3e0-fa95-4543-af06-bfda14c64678	BEAT	49.7616	54	female	BM	Acute myeloid leukemia with mutated NPM1	Favorable	M5	-0.00522383	CD14 Mono	0.769867628960395	0.230132371039605	0	0	0	0	0	0	0	0	0	0	0	0	0	0	0	0	0	0	0	0	NPM1	NPM1
BA2420	14-00599	e648954a-2b79-4890-af9d-e8096ef63481	BEAT	69.9151		male	BM	Acute myeloid leukemia, NOS	Adverse	M0	0.131557	HSC	0.243009700523866	0.2623211171245	0.0353092930817507	0	0	0.0381298878052501	0	0	0.035860834233456	0.00425853860556127	0	0.064898732593956	0.302958211321667	0.0132536847099928	0	0	0	0	0	0	0	0	AML-MRC, MDS genes	AML-MRC
BA2735	14-00495	36bcbf5a-44e1-4396-b355-a07d4dabaee4	BEAT	62.9753		male	PB	Acute myeloid leukemia with mutated NPM1	Intermediate		0.518252	T Cells	0.00117858695059863	0	0.396857854604384	0	0	0.102353760218859	0	0.261916705031912	0	0.01168611175081	0	0	0.201445480197624	0	0	0	0	0	0	0	0.0245615012458125	0
BA2523	14-00083	68523c11-b981-47a2-a5fc-3f4297e78ec4	BEAT	46.874		male	BM	Acute myeloid leukemia with mutated NPM1	Favorable		0.327965	GMP	0	0.547499064476971	0.00287435371757029	0	0.372160430338833	0	0	0.0578077918383166	0	0	0.000633741357655779	0	0.0184134496537216	0	0	0.000611168616931685	0	0	0	0	0	0
BA2096	14-00815	d5f655e6-9cbb-4d88-a7e0-cf7ba1843a0e	BEAT	32.8274	2	female	BM	Acute myeloid leukemia, NOS	Intermediate		0.250173	GMP	0.110808104957718	0.5002095514769	0.114635565996798	0	0	0	0	0.000465780461614723	0.129716617174744	0	0	0.119393972116071	0.00764482070717516	0	0	0.0171255871089783	0	0	0	0	0	0
BA2163	16-00820	f24bf4e8-2f01-4368-9ce2-1b27af460d0a	BEAT	67.8	42	male	BM	Acute myeloid leukemia with myelodysplasia-related changes	Adverse		0.805775	HSC	0.239849645988137	0.0707734491727416	0.00207582714914772	0	0	0	0	0	0	0	0	0	0.678379941278159	0.00892113641181466	0	0	0	0	0	0	0	0
BA2387	14-00567	82fa8a7a-e3b6-41f0-8cae-1e2f40dabc11	BEAT	71.8301		female	BM	Acute myeloid leukemia, NOS	Intermediate	M5	0.507804	HSC	0.0396805611714947	0.0887409062241763	0.124207298038684	0	0	0	0	0.00114658138558896	0	0	0	0	0.717836757461405	0	0	0	0	0	0	0	0.00285906758669615	0.0255288281319547	AML-MRC, MDS genes	AML-MRC
BA2723	16-00846	fe1031c0-9c6c-4514-8c27-814f40cca2c6	BEAT	25.1863	14	male	PB	Acute myeloid leukemia, NOS	Intermediate		0.403817	HSC	0.358804615214796	0	0.115035602260571	0	0	0.104436438423868	0	0	0.00148157521189341	0	0	0.011287733581352	0.392885602628025	0	0	0.00263245911520395	0	0.000880891506388883	0.0125550820579026	0	0	0
BA2281	15-00229	b43c400a-50b0-4660-bb00-7ea1272686a2	BEAT	25.1397		male	BM	Acute promyelocytic leukaemia, PML-RAR-alpha	Favorable	M3	0.528053	GMP	0	0.965387408422232	0	0	0	0	0	0	0	0	0	0	0	0	0	0.0346125915777678	0	0	0	0	0	0	PML-RARA	PML-RARA
BA2842	16-00538	8dd030bf-8094-4803-8f48-fdb292da31e1	BEAT	50.7178	0	male	PB	Acute myeloid leukemia with t(8;21)(q22;q22); RUNX1-RUNX1T1	Favorable		0.308934	CD14 Mono	0.990521329697211	0	0	0	0	0	0	0	0	0.000598973969539495	0	0.00877492370771973	0	0	0	0	0.000104772625529808	0	0	0	0	0
BA2168	14-00045	43fcf5fc-b820-45fe-818e-cd9b0807c719	BEAT	47.063	66	female	PB	Acute myeloid leukemia with myelodysplasia-related changes	Adverse		0.539403	EMP	0.036492712033277	0.000776223841543765	0.177420354059108	0	0	0	0	0.434139479950271	0	0.000453914217554422	0	0.0016304175811323	0.349086898317114	0	0	0	0	0	0	0	0	0
BA3037	12-00051	478ba1c1-c67d-484b-b52a-431b66d8089e	BEAT	55.9616	88	female	BM	Acute myeloid leukemia with mutated NPM1			0.391872	EMP	0	0	0.37158574981938	0	0	0	0	0.507051988941492	0	0	0	0	0.121362261239128	0	0	0	0	0	0	0	0	0	NPM1	NPM1
BA2932	15-00237	18bdbf82-cbb8-4136-ae04-f6d020741002	BEAT	29.6247	95	female	BM	Acute myeloid leukemia, NOS			0.38884	EMP	0	0.203070561247849	0.214452640011511	0	0	0.0429775032769291	0	0.2485634701026	0	0	0	0	0.23770821257719	0	0	0.0532276127839203	0	0	0	0	0	0	AML, no RGA found	AML, no RGA found
BA2153	15-00194	13fc70d1-3574-4651-9d15-e4bcc4bb6382	BEAT	70.9205		male	BM	Acute myeloid leukemia, NOS	Adverse		0.933681	HSC	0	0	0.180785488901038	0	0	0	0	0	0	0	0	0	0.819214511098962	0	0	0	0	0	0	0	0	0
BA2811	14-00425	bc233775-5b26-48ab-bef8-010a05f62543	BEAT	47.989		female	BM	Acute promyelocytic leukaemia, PML-RAR-alpha	Favorable	M3	0.567288	GMP	0	0.981241676284067	0.0101141999568231	0	0	0	0	0	0	0	0	0	0	0	0	0	0	0	0.00864412375911022	0	0	0	PML-RARA	PML-RARA
BA2044	14-00667	754407aa-05ab-441f-ae65-ebe3b31c1d67	BEAT	57.2411		male	BM	Acute myeloid leukemia with myelodysplasia-related changes	Adverse		0.121422	CD14 Mono	0.526590967220732	0.405891696611091	0	0.014887183920619	0	0	0	0	0	0	0.0014440268466057	0.0210659296151304	0	0	0	0	0	0.0301201957858224	0	0	0	0	AML-MRC, MDS genes	AML-MRC
BA2595	14-00454	dd4064d7-f87b-4194-87e1-7b1674802331	BEAT	65.7973	85	male	PB	Acute myeloid leukemia, NOS	Adverse		0.157096	GMP	0.0837246447296501	0.408586204446506	0.220212854377319	0	0	0	0	0.0894424080941757	0	0.00457543168827582	0	0	0.145507834385236	0	0	0	0	0	0	0	0.047950622278838	0
BA2922	12-00426	44807890-2c31-4730-8e8e-0a3d9c6d4738	BEAT	11.8767	80	male	BM	Acute myeloid leukemia with t(6;9)(p23;q34); DEK-NUP214	Adverse	M2	0.651614	T Cells	0	0.131549983258261	0.276207998468224	0	0	0.0837892198956834	0	0.180740564133852	0	0	0.0687906359279499	0	0.213195923786575	0	0	0	0	0	0	0	0.0457256745294536	0
BA2464	14-00730	29408a97-3f57-42f5-b64c-c3533a30c5c3	BEAT	40.1863	90	female	BM	Acute promyelocytic leukaemia, PML-RAR-alpha	Favorable	M3	-0.269626	GMP	0	0.996536246895622	0.00248333732572529	0	0	0	0	0	0	0	0	0.000875979565304389	0.0001044362133487	0	0	0	0	0	0	0	0	0	PML-RARA	PML-RARA
BA2406	16-01272	c2b578db-c239-470e-a4cb-056d499eee63	BEAT	64.3123	17	male	BM	Acute myeloid leukemia with myelodysplasia-related changes	Adverse		0.484557	CD14 Mono	0.920773576216296	0.07413491192635	0	0	0	0	0	0	0.00509151185735387	0	0	0	0	0	0	0	0	0	0	0	0	0
BA2631	13-00658	bc823b7f-aed4-4756-9321-a452fbcbe45c	BEAT	60.5836	30	male	BM	Acute myeloid leukemia with mutated NPM1	Favorable		0.182303	GMP	0.239215510228834	0.436654136697269	0.113840261919554	0	0	0	0	0.189708807543161	0	0	0	0	0	0	0	0.0205812836111812	0	0	0	0	0	0	NPM1	NPM1
BA2101	16-01082	27cbcb1b-3107-4564-923d-75d7e3d02e02	BEAT	68.5507	10	male	PB	Acute myeloid leukemia, CBF-beta/MYH11	Favorable		0.164282	T Cells	0.11707632465218	0	0.39968930383829	0	0	0.287081741844446	0	0	0	0.0309087441260372	0	0.0059266815608658	0.0393033947434267	0	0	0	0	0	0	0	0.120013809234754	0	CBFB-MYH11	CBFB-MYH11
BA2302	14-00448	5c86048b-39de-493f-945f-958f8821a87b	BEAT	78.4548	77	female	PB	Therapy related myeloid neoplasm	Intermediate		0.398877	HSC	0	0	0.459968381598946	0	0	0	0	0.0424197576265187	0	0	0	0.0192555936971493	0.478356267077386	0	0	0	0	0	0	0	0	0	AML, no RGA found	AML, no RGA found
BA2722	15-00084	260849cb-3d56-4430-93d0-1f2968ae25f1	BEAT	82.1425		female	PB	Acute myeloid leukemia with myelodysplasia-related changes	Adverse		0.674184	GMP	0.188898895098549	0.700377626618886	0	0	0	0	0.0147521601795444	0	0.00415885072845442	0	0	0	0.00926849187593575	0	0	0	0.0825439754986296	0	0	0	0	0
BA2851	15-00813	494871f3-5fbf-44b5-8182-e1997e8c177e	BEAT	53.1014	45	female	BM	Acute myeloid leukemia, NOS	Intermediate		0.384789	GMP	0.0309254526526747	0.63753727115483	0.0412172370679801	0	0	0	0	0	0	0	0.0265769202900255	0	0.217917546069403	0	0	0	0	0	0.0458255727650867	0	0	0	AML, no RGA found	AML, no RGA found
BA2731	13-00602	8b2509aa-39cb-4264-859c-f54665e5ff70	BEAT	63.9753	85	male	PB	Acute myeloid leukemia with myelodysplasia-related changes	Adverse		-0.114731	CD14 Mono	0.873981009919996	0	0	0	0	0	0	0	0	0	0	0.00947766092611636	0.100930904034457	0	0	0	0	0	0	0	0.0156104251194312	0	AML-MRC, MDS genes	AML-MRC
BA2655	14-00064	0994d368-4035-46d5-99ff-5941c2ffc12e	BEAT	58.8685	10	male	BM	Acute myeloid leukemia with myelodysplasia-related changes	Intermediate		0.420063	CD14 Mono	0.363953474401146	0.241709881801033	0.0763063200805001	0	0	0	0	0	0.274933005937534	0	0	0.0430973177797864	0	0	0	0	0	0	0	0	0	0
BA3010	15-00870	84e35c18-d61d-4a16-b9c7-29547474b401	BEAT	71.3507	10	male	PB	Acute myeloid leukemia with myelodysplasia-related changes	Adverse		0.279906	CD14 Mono	0.791836671534688	0.208163328465312	0	0	0	0	0	0	0	0	0	0	0	0	0	0	0	0	0	0	0	0	AML-MRC, MDS genes	AML-MRC
BA3077	16-00886	f2e6334b-16f5-4098-a1fb-8b5d2d6f7d70	BEAT	29.2685		female	PB	Acute myeloid leukemia with mutated NPM1	Adverse		-0.142096	CD14 Mono	0.982473789628024	0	0	0	0	0	0	0	0	0	0	0	0	0	0	0	0	0	0	0.0175262103719757	0	0
BA2868	15-00471	33aa0ef2-3091-43b4-a00a-348032cc772a	BEAT	69.4137		male	PB	Acute myeloid leukemia with mutated CEBPA	Favorable		-0.219669	EMP	0.167993985162948	0.0890693919906188	0.17099602386492	0	0	0	0	0.552368896639486	0	0	0	0	0.00260247569020656	0	0	0	0	0	0	0	0.0169692266518203	0	CEBPA_bZIP_indel	CEBPA_bZIP_indel
BA2914	16-01254	c70fc65e-efba-4897-89eb-43683d770769	BEAT	38.6575	47	female	BM	Acute myeloid leukemia with mutated NPM1	Favorable		-0.00914191	CD14 Mono	0.86203005703305	0.133503757214222	0	0	0	0	0	0	0.00139090453551694	0	0	0	0	0	0	0	0.00307528121721087	0	0	0	0	0	NPM1	NPM1
BA2816	13-00625	67698eb2-1340-48b4-b9bf-266a918ad107	BEAT	21.0986	66	male	BM	Acute myeloid leukemia with myelodysplasia-related changes	Adverse	M1	0.452731	B Cells	0.203284907694311	0.0476895929622089	0.054317912058805	0	0	0.252521679647387	0	0	0	0.170590821775121	0.0848451854861921	0.0246112895641804	0.0984675758984328	0.000614854881803137	0	0	0	0	0	0	0.063056180031558	0	AML-MRC, MDS genes	AML-MRC
BA2269	16-00771	d49f21fb-baa6-4493-b9c1-c5a4c52ef09c	BEAT	34.3863	15	female	BM	Acute myeloid leukemia, NOS	Adverse		0.227605	CD14 Mono	0.953874289945478	0	0	0.00155723657578837	0	0	0	0	0.0184633790603674	0	0	0.0242073170087496	0	0	0	0.000432313516333043	0	0.00146546389328377	0	0	0	0
BA2474	14-00228	4f0518e9-25da-4894-bd07-0757b9b0fc9f	BEAT	46.4137	80	female	BM	Acute myeloid leukemia with mutated NPM1	Favorable	M4	0.388714	CD14 Mono	0.62531751105195	0.071019052409464	0.00313021248831475	0	0	0	0	0.111545922145746	0	0	0	0.0148914077624452	0.158305757695358	0	0	0.0153115377546497	0.000211140946298202	0	0	0	0.000267457745772944	0	NPM1	NPM1
BA2552	16-01047	bdc82843-8422-4e43-9312-b79ea6227353	BEAT	67.1315	94	female	PB	Acute myeloid leukemia with mutated NPM1	Intermediate		0.110162	EMP	0	0	0.364870683704606	0	0	0	0	0.518285313548989	0	0.00541314501132847	0	0	0	0	0	0.106859524098509	0	0	0	0	0.00457133363656854	0
BA2413	13-00546	0bc6b77a-d50e-44a9-abd3-2c69755d4563	BEAT	71.863		male	BM	Acute myeloid leukemia with inv(3)(q21q26.2) or t(3;3)(q21;q26.2); RPN1-EVI1	Adverse		0.818441	HSC	0	0	0.0880150745666293	0	0	0.106894853261326	0	0.0388588030965762	0	0	0	0.000854332772684101	0.699308148029651	0	0	0	0	0	0	0	0.0660687882731336	0
BA2564	13-00270	a0a504ac-f9e1-4009-999a-45aabea6fba3	BEAT	18.6521	22	female	PB	Acute myeloid leukemia, CBF-beta/MYH11	Favorable	M4	-0.194862	GMP	0.46690686544282	0.53309313455718	0	0	0	0	0	0	0	0	0	0	0	0	0	0	0	0	0	0	0	0	CBFB-MYH11	CBFB-MYH11
BA2311	16-00067	ba3b9147-507c-4859-92b3-8af130cf76bd	BEAT	53.4411	8	female	PB	Acute myeloid leukemia, NOS	Intermediate		0.244149	CD14 Mono	0.964439679399642	0.017780930451526	0	0	0	0	0	0	0	0	0	0.0148998492115153	0.00287954093731699	0	0	0	0	0	0	0	0	0	AML-MRC, MDS genes	AML-MRC
BA2829	15-00811	bed1a005-667d-4223-806e-5b74ef6b8254	BEAT	53.9562		male	PB	Acute myeloid leukemia with mutated NPM1	Intermediate		0.884535	HSC	0.376188528854132	0	0.0109782124614486	0	0	0	0	0	0	0	0	0.0749210380196499	0.53791222066477	0	0	0	0	0	0	0	0	0
BA2379	16-00822	1f325b4e-b404-41fe-b114-f20511bad270	BEAT	62.5836	9	male	BM	Acute myeloid leukemia, NOS	Intermediate		0.347026	CD14 Mono	0.898725059793856	0.00165742569518893	0	0	0	0	0	0	0	0	0	0.0370757760553674	0	0	0	0.0512322743211408	0.000945461090436799	0	0.0103640030440098	0	0	0
BA2417	16-01004	e06dcf5d-7cf2-4072-93ca-86178d468ac3	BEAT	70.5726	77	male	PB	Acute myeloid leukemia, NOS	Intermediate		-0.207386	GMP	0.0421074521876365	0.95577773277855	0	0	0	0	0	0	0	0.00211481503381376	0	0	0	0	0	0	0	0	0	0	0	0
BA2211	16-00289	72feb404-6af0-49cc-b391-a0e9dec7e5e0	BEAT	66	95	female	BM	Acute myeloid leukemia with mutated NPM1	Intermediate		0.276773	EMP	0.00221272485242038	0.155798569585753	0.00137389004381514	0	0	0	0	0.604468135771723	0	0	0	0.00863387840078296	0.00244916793071174	0	0	0.191503708373083	0	0	0	0	0.0335599250417097	0	NPM1	NPM1
BA2856	14-00496	98ef892a-36eb-4e7f-8c95-b2e28f0ef622	BEAT	55.537	20	male	PB	Acute myeloid leukemia with mutated NPM1	Favorable		0.260026	T Cells	0	0	0.504630124093646	0	0	0.0243635819010243	0	0.203183375403565	0.00276933212138481	0	0	0.0974364241579574	0.00203564471824216	0	0	0.000156628156128634	0.000793146135552709	0	0	0	0.164631743312499	0	NPM1	NPM1
BA3042	13-00537	d4f36969-4e53-4ee7-8f4a-6aa3f47a6145	BEAT	32.6384	90	female	BM	Acute myeloid leukemia, NOS	Intermediate		0.284652	EMP	0	0.0961102179234771	0.153644025327549	0	0	0	0	0.327217880526404	0	0	0.124112596869815	0.0217928201587182	0.266417855787912	0.0107046034061247	0	0	0	0	0	0	0	0
BA2394	15-00903	8af4b573-af8b-48c5-bc01-5782c24867cd	BEAT	73.8658	79	male	PB	Therapy related myeloid neoplasm	Adverse		0.347612	CD14 Mono	0.585814981814029	0	0	0	0	0	0	0.168317618405757	0	0	0	0	0.245867399780214	0	0	0	0	0	0	0	0	0
BA2095	14-00546	17a421df-4763-46c4-987b-6ddf8e12af20	BEAT	69.5452	77	female	PB	Acute promyelocytic leukaemia, PML-RAR-alpha	Favorable	M3	0.269855	GMP	0	0.995000347847024	0.00258624284804318	0	0	0	0	0	0	0	0	0	0.0005647654036449	0	0	0.0014862652447154	0.000235825392012242	0	0.000126553264560266	0	0	0	PML-RARA	PML-RARA
BA2667	13-00186	2dd9b405-f974-4f86-ba87-cc26e51bcd71	BEAT	74.2247	60	male	BM	Acute myeloid leukemia with myelodysplasia-related changes	Adverse		0.380336	CD14 Mono	0.576411406651864	0.0092703549707896	0.0459266657153996	0	0	0.0333855911717889	0	0.0687240471527972	0	0.0273849945168824	0.182580055111348	0.00013223891300468	0.0283231648426086	0.0278614809535162	0	0	0	0	0	0	0	0	AML-MRC, MDS genes	AML-MRC
BA2737	14-00231	8caaacc5-f495-41c5-86ae-0584846f2123	BEAT	58.0055	79	female	PB	Therapy related myeloid neoplasm	Adverse		-0.155156	CD14 Mono	0.636133983485437	0.115833880563336	0.00111384024173909	0	0	0	0	0	0	0	0	0	0	0	0	0	0	0	0	0	0.194622876717707	0.0522954189917805	AML, rare RGA	AML, rare RGA
BA2116	16-00882	d7ed8e76-905b-49bf-90f7-feb594855ebf	BEAT	81.5315	70	male	PB	Acute myeloid leukemia with myelodysplasia-related changes	Adverse		0.307476	CD14 Mono	0.536916306079829	0.422318870290595	0	0	0	0	0	0	0	0	0	0.00133961425450523	0.00707756648058387	0	0	0.0323476428944863	0	0	0	0	0	0
BA2658	15-00900	8ca2b769-4014-4ecc-887a-a71fcc8e3e5c	BEAT	24.7945		male	PB	Acute myeloid leukemia, NOS	Intermediate		0.551741	CD14 Mono	0.78969407681637	0	0.00073088883624304	0	0	0	0	0	0	0	0	0.0485233758329072	0.161051658514479	0	0	0	0	0	0	0	0	0	AML, no RGA found	AML, no RGA found
BA2441	15-00175	f16cbd45-5cfb-48f1-b84e-1335318d4016	BEAT	50.4055	93	male	PB	Acute myeloid leukemia with myelodysplasia-related changes	Adverse		0.755606	HSC	0.0263132549457875	0	0	0	0	0.0836099018175446	0	0.314831338093572	0	0.00118726440663928	0.0858303240154203	0	0.477363966109301	0	0	0	0	0	0	0	0.00170077388165724	0.00916317673007853	AML-MRC, TP53	AML-MRC
BA2306	16-00474	8dd030bf-8094-4803-8f48-fdb292da31e1	BEAT	50.7178	91	male	PB	Acute myeloid leukemia with t(8;21)(q22;q22); RUNX1-RUNX1T1	Favorable		-0.317469	GMP	0	1	0	0	0	0	0	0	0	0	0	0	0	0	0	0	0	0	0	0	0	0	RUNX1-RUNX1T1	RUNX1-RUNX1T1
BA3040	16-00075	bbdd8b4b-e2af-4cda-97b3-25ec29db6198	BEAT	69.9589	39	male	BM	Acute myeloid leukemia with myelodysplasia-related changes	Adverse		0.356646	GMP	0.0822623926329725	0.535781542764373	0	0	0	0	0	0.000616512607851375	0.372310441480512	0	0	0	0.00902911051429149	0	0	0	0	0	0	0	0	0	AML-MRC, TP53	AML-MRC
BA2500	16-01262	ea8337c5-3dab-4ebd-948a-dba648515d2f	BEAT	59.3507	90	female	BM	Acute promyelocytic leukaemia, PML-RAR-alpha	Favorable	M3	-0.141677	GMP	0	1	0	0	0	0	0	0	0	0	0	0	0	0	0	0	0	0	0	0	0	0	PML-RARA	PML-RARA
BA2972	15-00786	5f27a823-9db2-410c-bf15-6ce186523e95	BEAT	40.0877	80	male	BM	Acute myeloid leukemia with mutated CEBPA	Favorable		-0.15343	GMP	0	0.63565789238525	0.0792994645872362	0	0	0	0	0.0950785925419849	0	0	0	0.0445319172654527	0.128230653946122	0	0	0	0	0	0	0	0.0172014792739546	0	CEBPA_bZIP_indel	CEBPA_bZIP_indel
BA2122	14-00608	2d6c24dc-22cd-4ec8-8866-87785ea32434	BEAT	75.7644		female	BM	Acute myeloid leukemia, NOS	Intermediate		0.060416	CD14 Mono	0.998745967094952	0	0	0	0	0	0	0	0	0	0	0	0	0	0	0.00125403290504816	0	0	0	0	0	0
BA2482	14-00125	fe360c36-cd2a-445a-b4c2-752e7c7de4f6	BEAT	10.6959		female	BM	Acute myeloid leukemia, CBF-beta/MYH11	Favorable		-0.205743	GMP	0.058487210683709	0.941512789316291	0	0	0	0	0	0	0	0	0	0	0	0	0	0	0	0	0	0	0	0	CBFB-MYH11	CBFB-MYH11
BA2634	13-00552	e47d53cd-fe1a-482c-b87d-67b943110e7d	BEAT	75.0356		male	PB	Acute myeloid leukemia, NOS	Adverse		0.971332	CD14 Mono	0.63851989084699	0	0	0	0	0	0	0	0	0	0	0	0.350796407598087	0	0	0	0	0	0.0106837015549232	0	0	0
BA2808	14-00096	db5a6eb8-74d8-4926-b825-4fecc11cf7bd	BEAT	56.4164	88	male	PB	Acute myeloid leukemia with myelodysplasia-related changes	Adverse		0.628308	HSC	0.13905833381459	0	0	0	0	0	0	0	0	0	0	0.112359798177061	0.643174180064151	0	0	0	0	0	0	0	0.105407687944198	0	AML-MRC, cytogenetics	AML-MRC
BA2452	13-00007	ffcd3cb7-b476-4220-accf-96d2291dc2b1	BEAT	34.4548	90	male	BM	Acute myeloid leukemia with mutated NPM1	Intermediate		0.419916	EMP	0	0	0	0.0617829473887015	0.278786796383115	0.140423388419224	0	0.295947769293119	0	0	0.0697027378284398	0	0.152067810912751	0.00128854977465054	0	0	0	0	0	0	0	0
BA2837	16-00077	9c9daa0e-c214-48f8-b190-b423d4bda80c	BEAT	78.5507	70	male	PB	Therapy related myeloid neoplasm	Adverse		0.582148	CD14 Mono	0.616485906822465	0.0462229309650461	0.0113951407906516	0	0	0.00323664818186272	0	0.0256462683086529	0	0	0	0.000152394842167895	0.285960727059121	0	0	0.0108999830300334	0	0	0	0	0	0
BA2855	16-00710	8dd030bf-8094-4803-8f48-fdb292da31e1	BEAT	50.7178	0	male	BM	Acute myeloid leukemia with t(8;21)(q22;q22); RUNX1-RUNX1T1	Intermediate		0.216322	CD14 Mono	0.868892073191717	0.103244329126988	0.000158132804877053	0	0	0	0	0	0.0254337203738133	0	0	0	0	0	0	0	0	0.00195661809803287	0	0	0	0.000315126404571944
BA2459	15-00595	6c188852-721c-4abc-90ed-7ec96f7fc99d	BEAT	55.5671	91	male	BM	Acute myeloid leukemia, NOS	Intermediate	M1	0.218439	HSC	0	0.0121044398414319	0.162355869631633	0	0	0.200314607095913	0	0	0.0104619078795136	0.022101205489551	0	0.160496190426951	0.431166786608227	0.000998993026778866	0	0	0	0	0	0	0	0	AML, no RGA found	AML, no RGA found
BA2348	15-00043	79521d93-33ee-443b-842d-f223d77c0377	BEAT	43.9616		female	PB	Acute myeloid leukemia with myelodysplasia-related changes	Adverse		0.194966	CD14 Mono	1	0	0	0	0	0	0	0	0	0	0	0	0	0	0	0	0	0	0	0	0	0
BA2282	14-00113	25770abf-176f-400d-ace2-4549d27116d1	BEAT	41.3096		male	PB	Acute promyelocytic leukaemia, PML-RAR-alpha	Favorable		0.198997	CD14 Mono	0.924115025721563	0	0.0477201877478802	0	0	0	0	0	0	0	0	0.000437334261181862	0	0	0	0	0	0	0.0277274522693752	0	0	0
BA2589	15-00559	bb4d10e4-2265-44cb-9d33-60846213b7a3	BEAT	42.4877	51	female	PB	Acute myeloid leukemia, NOS	Adverse		0.34997	EMP	0.273846079932079	0	0.164280669135317	0	0	0.027817141129587	0	0.365193488777997	0	0	0	0.0817862545695525	0	0	0	0	0	0	0	0	0.0870763664554681	0
BA2538	15-00073	33a534bb-93e7-4179-a909-0a25c9b835db	BEAT	81.1041	12	male	PB	Acute myeloid leukemia, NOS	Adverse		0.309747	HSC	0.000317979965038043	0	0.171139377282547	0	0	0.267744329455901	0	0	0	0.00685150634300205	0	0.0209446434376961	0.431668481548636	0.100878360312002	0	0	0	0	0	0	0.000455321655178405	0	AML-MRC, MDS genes	AML-MRC
BA2629	14-00901	dbf8b74b-75a5-4963-9217-a4394fcc6278	BEAT	61.6548		male	BM	Acute myeloid leukemia, NOS	Intermediate		0.195591	HSC	0	0	0.0296141384248278	0	0	0.183999442914146	0	0	0	0.0297886130846821	0.0382055284089647	0	0.566899232169758	0.151493044997621	0	0	0	0	0	0	0	0	AML-MRC, MDS genes	AML-MRC
BA2041	14-00725	d5f655e6-9cbb-4d88-a7e0-cf7ba1843a0e	BEAT	32.8274	24	female	BM	Acute myeloid leukemia, NOS	Intermediate		0.0270108	GMP	0	0.283919646178754	0.17257588791469	0	0	0	0	0	0.231544496787319	0	0	0.105384376810596	0.112797975846371	0	0	0.0937776164622694	0	0	0	0	0	0	AML-MRC, cytogenetics	AML-MRC
BA2822	14-00127	8ac84da5-4377-4e0a-9e1e-23c016d5cac0	BEAT	37.7562	95	male	PB	Acute myeloid leukemia with myelodysplasia-related changes	Adverse		0.74417	HSC	0	0.230184444284585	0	0	0.0484894686089013	0	0	0	0	0	0	0	0.616547364485292	0.0305902732322943	0	0	0.0741884493889269	0	0	0	0	0
BA2489	14-00670	25922ce7-c383-4eeb-988a-f5b970e642d8	BEAT	63.7342	20	male	BM	Acute myeloid leukemia with myelodysplasia-related changes	Adverse		0.132298	GMP	0.312180307672894	0.685663371371185	0	0	0	0	0	0	0	0	0	0.00215632095592114	0	0	0	0	0	0	0	0	0	0	AML-MRC, MDS genes	AML-MRC
BA2415	15-00081	319bf6f3-7167-4981-acad-852324c06b31	BEAT	48.5699		male	BM	Acute myeloid leukemia, CBF-beta/MYH11	Intermediate		-0.0365107	CD14 Mono	0.989672076833631	0.00517641149079165	0	0	0	0	0	0	0.00515151167557707	0	0	0	0	0	0	0	0	0	0	0	0	0
BA2789	15-00051	149e372c-d783-49e9-8c77-a067b211a672	BEAT	67.0027	95	female	BM	Therapy related myeloid neoplasm	Favorable		0.0465758	EMP	0	0.475786373798549	0	0	0	0	0	0.524213626201451	0	0	0	0	0	0	0	0	0	0	0	0	0	0	NPM1	NPM1
BA2651	14-00464	7f7187df-cd0a-44de-bf11-35d0d2b508dd	BEAT	22.2329	65	female	BM	Acute myeloid leukemia with t(9;11)(p22;q23); MLLT3-MLL	Intermediate	M1	0.549079	HSC	0.0118487769558226	0.0522100769861203	0.353562961712649	0	0	0	0	0	0	0	0	0.0100367876195139	0.400104652943086	0	0	0	0	0	0	0	0.172236743782808	0	KMT2A-MLLT3	KMT2A
BA2813	16-00278	e03b0e8b-b12b-443a-8fd6-cb7f4fac02c6	BEAT	64.1945	83	male	BM	Acute myeloid leukemia with mutated NPM1	Favorable		0.359621	T Cells	0.0357714323905126	0.148922537645929	0.352069254493371	0	0	0	0	0.176679618377421	0	0	0	0.00619734229684166	0.238167322193116	0	0	0.0421924926028086	0	0	0	0	0	0	NPM1	NPM1
BA2746	16-00303	45f4c1b2-3f02-43f1-8e97-62156570e6c0	BEAT	56.0384	1	female	BM	Acute myeloid leukemia with mutated NPM1	Favorable		0.121873	CD14 Mono	0.991391797553466	0.008608202446534	0	0	0	0	0	0	0	0	0	0	0	0	0	0	0	0	0	0	0	0	NPM1	NPM1
BA2733	13-00496	cbd5304f-dea5-4414-bc9c-7addcec745c3	BEAT	33.1479	18	female	PB	Acute myeloid leukemia, CBF-beta/MYH11	Favorable		-0.0441679	CD14 Mono	0.574742296663538	0.299523563954839	0.0104670054799572	0	0	0	0	0	0	0	0	0	0.115267133901665	0	0	0	0	0	0	0	0	0	CBFB-MYH11	CBFB-MYH11
BA2955	15-00693	62637181-db4b-4674-a779-c5c0a46a6733	BEAT	66.5233	60	female	BM	Acute myeloid leukemia, NOS	Adverse		0.344463	CD14 Mono	0.681043059674626	0	0.0259956653686999	0	0	0.00236073399033423	0	0.000999097466495977	0	0.000400226243072133	0	0.0234756109881388	0.0449960311071212	0	0.0243997027707926	0	0	0	0	0	0.186825486299414	0.00950438609130566	AML-MRC, MDS genes	AML-MRC
BA2893	14-00658	9f877ca8-8c4e-479e-af69-c407e75e7c57	BEAT	59.7644	51	female	BM	Acute myeloid leukemia with mutated NPM1	Intermediate		0.517123	GMP	0	0.352558485233446	0.270742776239733	0	0	0	0	0.211172386253898	0	0	0	0	0.0767005591000708	0	0	0.0888257931728526	0	0	0	0	0	0	NPM1	NPM1
BA2245	13-00166	246948aa-56d2-4b6f-8fe2-ad563126edd7	BEAT	65.463	77	male	PB	Acute myeloid leukemia, NOS	Intermediate	M2	1.08716	EMP	0	0	0.0712020359976287	0	0	0	0	0.462683064950064	0	0	0	0	0.416967320363797	0.04914757868851	0	0	0	0	0	0	0	0
BA2995	13-00500	00c1d2b8-7624-4e51-a1f7-ce054a608786	BEAT	71.7562	76	male	BM	Acute myeloid leukemia, NOS	Intermediate		0.245285	HSC	0.19016795864409	0	0	0	0	0.23271534644856	0	0	0	0.193405702455245	0	0	0.382469776940874	0.00124121551123147	0	0	0	0	0	0	0	0	AML-MRC, MDS genes	AML-MRC
BA2402	16-00004	5204428f-518f-4318-b4e0-9fd5ec51bd6d	BEAT	82.5205		female	PB	Therapy related myeloid neoplasm	Intermediate		0.631066	HSC	0.266608303551566	0.0237791051515211	0.215273570711951	0	0	0	0	0	0	0	0	0.0839248398663782	0.410414180718584	0	0	0	0	0	0	0	0	0	AML, no RGA found	AML, no RGA found
BA2646	16-00410	2a8d04a1-9658-4c19-9f38-07c08c61bcca	BEAT	62.6411	90	male	BM	Acute promyelocytic leukaemia, PML-RAR-alpha	Favorable	M3	-0.130946	GMP	0	1	0	0	0	0	0	0	0	0	0	0	0	0	0	0	0	0	0	0	0	0	PML-RARA	PML-RARA
BA2301	16-00129	a6d8b127-9f4b-408c-a885-1dae04b676f8	BEAT	42.5616	90	female	BM	Acute myeloid leukemia with mutated NPM1	Favorable		-0.301819	CD14 Mono	0.871084464060842	0.106512986370045	0	0	0	0	0	0	0.00135780973415609	0	0	0.0210447398349571	0	0	0	0	0	0	0	0	0	0	NPM1	NPM1
BA2032	13-00262	f81462bf-6705-4b9b-82fd-f6b989fca375	BEAT	64.6575	94	female	PB	Acute myeloid leukemia with mutated NPM1	Adverse		0.554649	EMP	0	0	0.15004540416069	0	0	0	0	0.462806211824651	0	0.00526615613942742	0	0.000192758334036111	0.344587933275506	0	0	0	0	0	0	0	0.0371015362656893	0
TARGET.20.PARVAI.03A		TARGET-20-PARVAI	TARGET	16.7178	71	female	BM	Acute myeloid leukemia, NOS	Intermediate	M2	0.497044	Late Eryth	0.0693503151509348	0.00108052758922365	0.194861844536412	0	0	0	0	0	0.45095649278463	0	0	0.0750705420553467	0.208680277883453	0	0	0	0	0	0	0	0	0	AML, rare RGA	AML, rare RGA
TARGET.20.PANPKN.09A		TARGET-20-PANPKN	TARGET	0.983562	71	male	BM	Acute myeloid leukemia with t(9;11)(p22;q23); MLLT3-MLL	Intermediate	M5	0.0983871	CD14 Mono	0.748229309142919	0.00151541821971361	0.0503770235650676	0.00727803444878224	0	0.0259717811502975	0	0	0.107669903330173	0.0248181307315998	0	0.0341403994114481	0	0	0	0	0	0	0	0	0	0	KMT2A-MLLT3	KMT2A
TARGET.20.PAKTCX.09A		TARGET-20-PAKTCX	TARGET	8.93699	40	female	BM	Acute myeloid leukemia, NOS	Intermediate	M4	0.254276	CD14 Mono	0.539616654474251	0.424328366794118	0.0359989145109092	0	0	0	0	0	0	0	0	1.5879e+08	0	0	0	5.44763e+09	0	0	0	0	0	0	KMT2A-MLLT3	KMT2A
TARGET.20.PASMYS.04A		TARGET-20-PASMYS	TARGET	2.10411	47.3	female	BM	Acute myeloid leukemia with mutated NPM1	Favorable	M4	-0.134778	B Cells	0	0.00409595541516481	0.0507135197572607	0	0	0.43331544345121	0	0.0222263728925988	0	0	0	0	0.256505177278447	0	0	0	0	0	0	0	0.233143531205319	0
TARGET.20.PANSBH.09A		TARGET-20-PANSBH	TARGET	1.34521	93	male	BM	Acute myeloid leukemia, NOS	Intermediate	M0	0.485984	B Cells	0	0	0.157598824114106	0	0	0.466450740382849	0	0	0	0.0532372220062117	0	0	0.154275193123549	0.168438020373284	0	0	0	0	0	0	0	0	AML, no RGA found	AML, no RGA found
TARGET.20.PARBIU.04A		TARGET-20-PARBIU	TARGET	15.9726	99	female	BM	Acute myeloid leukemia with t(9;11)(p22;q23); MLLT3-MLL	Intermediate	M5	0.0543264	B Cells	0	0	0	0	0	0.36323915766784	0	0	0	0.0176952828249721	0	0.123553096165519	0	0	0.293836658322792	0	0	0	0	0	0.201675805018877	0
TARGET.20.PAMYAS.09A		TARGET-20-PAMYAS	TARGET	10.8822	63	male	BM	Acute myeloid leukemia, NOS	Intermediate	M2	-0.167737	B Cells	0	0.239165860280534	0.00464813037092962	0	0	0.566803029817076	0	0	0	0	0	0.147677054848703	0.0417059246827567	0	0	0	0	0	0	0	0	0	RUNX1-RUNX1T1	RUNX1-RUNX1T1
TARGET.20.PANLXM.09A		TARGET-20-PANLXM	TARGET	10.2685	54	female	BM	Acute myeloid leukemia, NOS	Intermediate	M2	-0.11699	B Cells	0	0	0.162889255894055	0	0	0.273938703993462	0	0.196656803968584	0.211236791985202	0.00326194246635298	0	0.0155583726499521	0.123887700213674	0	0	0.0125704288287186	0	0	0	0	0	0	AML, rare RGA	NUP98
TARGET.20.PANGJY.09A		TARGET-20-PANGJY	TARGET	1.6274	86	female	BM	Acute myeloid leukemia, NOS	Intermediate	M5	0.140055	CD14 Mono	0.719533121928894	0.247117639879888	0	0	0	0	0	0	0	0	0	0	0	0	0	0	0	0	0.00118993457809308	0	0.032159303613125	0	AML, no RGA found	AML, no RGA found
TARGET.20.PARFAL.04A		TARGET-20-PARFAL	TARGET	18.9644	69	male	BM	Acute myeloid leukemia, NOS	Intermediate		0.18366	CD14 Mono	0.827498308864376	0.0163299957203478	0	0.0107441506390499	0	0	0	0	0.138135421872321	0	0	0	0	0	0	0.00729212290390592	0	0	0	0	0	0
TARGET.20.PARSAN.03A		TARGET-20-PARSAN	TARGET	14.8493	46	male	BM	Acute myeloid leukemia, NOS	Intermediate		0.300024	T Cells	0	0.0892178910528484	0.446459064564703	0	0	0	0	0	0	0	0	0	0.418028641546643	0	0	0	0	0	0	0	0.0462944028358056	0	AML, rare RGA	NUP98
TARGET.20.PAPWIU.09A		TARGET-20-PAPWIU	TARGET	12.1123	75	female	BM	Acute myeloid leukemia with mutated CEBPA	Favorable	M1	-0.256883	T Cells	0.000619481148849295	0.00165770738425529	0.266097278362625	0	0	0.0729394695142123	0	0.242329815598845	0	0.000212544914374897	0	0.242293258159953	0	0	0.0213972794165636	0.000172010348565377	0	0	0	0	0.152281155151756	0	CEBPA_bZIP_indel	CEBPA_bZIP_indel
TARGET.20.PARUUB.09A		TARGET-20-PARUUB	TARGET	17.3014	99	female	BM	Acute myeloid leukemia with t(8;21)(q22;q22); RUNX1-RUNX1T1	Favorable	M2	-0.0299199	GMP	0.407529603111996	0.582379008844163	0	0	0	0.0100913880438414	0	0	0	0	0	0	0	0	0	0	0	0	0	0	0	0	RUNX1-RUNX1T1	RUNX1-RUNX1T1
TARGET.20.PATIAK.04A		TARGET-20-PATIAK	TARGET	0.621918	62	female	BM	Acute myeloid leukemia, CBF-beta/MYH11	Favorable	M4	0.0610437	GMP	0.00146133407062451	0.398203070411173	0.269694036857064	0	0	0.0284168928063986	0	0.0103569679717482	0	0	0	0.000222949790017522	0.282708259336018	0	0	0.00258988407371628	0	0	0	0	0.0063466046832396	0
TARGET.20.PARFAL.09A		TARGET-20-PARFAL	TARGET	18.9644	69	male	BM	Acute myeloid leukemia, NOS	Intermediate		0.0939003	HSC	0	0.0412381474437742	0.225666264543642	0	0	0.221807499237746	0	0	0.176628224470071	0.0249857208370111	0	0	0.228075782574054	0	0	0.000389969629347062	0	0	0	0	0.0812083912643545	0	AML, rare RGA	KMT2A
TARGET.20.PALGKX.09A		TARGET-20-PALGKX	TARGET	12.9397	73	female	BM	Acute myeloid leukemia with t(8;21)(q22;q22); RUNX1-RUNX1T1	Favorable	M2	-0.119899	T Cells	0.188201028745219	0.0461301122939984	0.421418547265261	0	0	0.0438702832567709	0	0.000638156101872292	0	0	0	0	0.224687232234826	0	0	0.0750546401020517	0	0	0	0	0	0	RUNX1-RUNX1T1	RUNX1-RUNX1T1
TARGET.20.PANPTM.09A		TARGET-20-PANPTM	TARGET	16.0356	72	male	BM	Acute myeloid leukemia, CBF-beta/MYH11	Favorable	M4	-0.0525921	CD14 Mono	0.601189803915108	0.0209296011343651	0.136445934601601	0	0	0.0848521686859349	0	0	0	0	0	0.0017699400998525	0.0955438482974693	0.0592687032656689	0	0	0	0	0	0	0	0	CBFB-MYH11	CBFB-MYH11
TARGET.20.PARXBT.09A		TARGET-20-PARXBT	TARGET	9.26301	68	male	BM	Acute myeloid leukemia, CBF-beta/MYH11	Favorable	M4	-0.0129352	T Cells	0.0734279886784971	0.191204876421806	0.34640505677071	0	0	0	0	0	0.11300255461726	0	0	0.118877750808369	0.153715418145354	0.000427540650409656	0	0.00293881390759508	0	0	0	0	0	0	CBFB-MYH11	CBFB-MYH11
TARGET.20.PARLVL.04A		TARGET-20-PARLVL	TARGET	2.63836	90	male	BM	Acute myeloid leukemia with mutated CEBPA	Favorable	M2	-0.22604	T Cells	0	0	0.497335197011201	0	0	0.100118893638833	0	0.232564357499411	0	0	0	0.000162030605377194	0.169819521245177	0	0	0	0	0	0	0	0	0
TARGET.20.PANTNA.09A		TARGET-20-PANTNA	TARGET	17.5781	65	male	BM	Acute myeloid leukemia, NOS	Intermediate	M2	0.211125	T Cells	0.1560119677104	0.263094879952595	0.361755715427541	0	0	0.0989422622526005	0	0.117351538879211	0	0	0	0	0.00162423901868334	0	0	0.000483264598812664	0.000517626557858111	0	0	0	0.000218505602298138	0	AML-MRC, cytogenetics	AML-MRC
TARGET.20.PARZUU.09A		TARGET-20-PARZUU	TARGET	8.96712	95	male	BM	Acute myeloid leukemia with t(8;21)(q22;q22); RUNX1-RUNX1T1	Favorable	M1	-0.276847	EMP	0	0	0.055103436072509	0	0	0.256444716155212	0	0.447065930793584	0	0	0	0	0.241385916978695	0	0	0	0	0	0	0	0	0	RUNX1-RUNX1T1	RUNX1-RUNX1T1
TARGET.20.PASFEW.09A		TARGET-20-PASFEW	TARGET	1.1726	89	female	BM	Acute myeloid leukemia, NOS	Intermediate	M7	0.764062	T Cells	0.0175135570150354	0	0.399763945624433	0	0	0	0	0	0	0.000518946646011646	0	0.0749242940098378	0.131065815690099	0	0	0	0.348238558599032	0	0	0	0.0279748824155516	0	AML, rare RGA	AML, rare RGA
TARGET.20.PASBBE.04A		TARGET-20-PASBBE	TARGET	10.6548	72	male	BM	Acute myeloid leukemia with mutated CEBPA	Favorable	M4	-0.147992	GMP	0	0.843773339214816	0.0927275982929938	0	0	0.035120091397487	0	0.0112947874618868	0	0	0	0	0	0.0140239280773668	0	0.00306025555544989	0	0	0	0	0	0
TARGET.20.PARBFJ.09A		TARGET-20-PARBFJ	TARGET	12.8795	86	male	BM	Acute myeloid leukemia with mutated NPM1	Favorable	M4	0.0588165	CD14 Mono	0.511853420288575	0.0867036114508608	0.00172953269883848	0	0	0.0359482671137763	0	0	0	0.0121688571231102	0	0	0.0185003057397962	0	0.18328750882702	0.000372866455725965	0	0	0.00707919493345889	0	0.142356435368838	0	NPM1	NPM1
TARGET.20.PARIHK.03A		TARGET-20-PARIHK	TARGET	10.4932	46	male	BM	Acute myeloid leukemia, NOS	Adverse		0.46258	T Cells	0.00171055592803518	0	0.297146220182119	0	0	0	0	0.255658820819357	0	0	0	0.025493172468232	0.248895432360289	0	0	0	0	0	0	0	0.171095798241967	0	AML-MRC, cytogenetics	AML-MRC
TARGET.20.PATDNN.09A		TARGET-20-PATDNN	TARGET	3.45753	89	male	BM	Acute myeloid leukemia with t(9;11)(p22;q23); MLLT3-MLL	Intermediate	M5	0.167731	CD14 Mono	0.913234694058644	0	0.0396722879158026	0	0	0	0	0	0	0	0	0.00106859145955485	0	0	0	0	0	0	0.000180272093950671	0	0.0458441544720482	0	KMT2A-MLLT3	KMT2A
TARGET.20.PATJHJ.09A		TARGET-20-PATJHJ	TARGET	0.375342		female	BM	Acute myeloid leukemia, NOS	Intermediate	M5	-0.0485427	CD14 Mono	0.556414371299423	0.0415048713819509	0.125283670857392	0	0	0.264668609770495	0	0	0	0	0	0.0121284766907399	0	0	0	0	0	0	0	0	0	0	other KMT2A	KMT2A
TARGET.20.PAPVCN.09A		TARGET-20-PAPVCN	TARGET	11.5918	75	male	BM	Acute myeloid leukemia, CBF-beta/MYH11	Favorable	M4	-0.263895	CD14 Mono	0.830222159535272	0	0.144929067193783	0	0	0	0	0	0	0.00147257896694912	0	0	0.0233761943039955	0	0	0	0	0	0	0	0	0	CBFB-MYH11	CBFB-MYH11
TARGET.20.PASJTM.09A		TARGET-20-PASJTM	TARGET	2.46849	39	male	BM	Acute myeloid leukemia, NOS	Adverse	M7	0.335373	CD14 Mono	0.390333255324013	0	0.0246383830691897	0	0	0.0263935797821989	0	0.175553434428207	0.211686605293229	0	0	0.171394742103162	0	0	0	0	0	0	0	0	0	0	AML-MRC, cytogenetics	AML-MRC
TARGET.20.PASTUH.04A		TARGET-20-PASTUH	TARGET	14.5342	81.6	female	BM	Acute myeloid leukemia, NOS	Intermediate	M4	0.183438	B Cells	0	0.164357917704371	0.162929320187004	0	0	0.345257062299957	0	0	0	0	0.135983298687176	0.00598865785329459	0.150711815783702	0.0347719274844952	0	0	0	0	0	0	0	0
TARGET.20.PARCZL.09A		TARGET-20-PARCZL	TARGET	10.4274	50.5	female	BM	Acute myeloid leukemia with t(8;21)(q22;q22); RUNX1-RUNX1T1	Favorable	M2	-0.398036	T Cells	0	0	0.593807703293689	0	0	0.218220572485732	0	0.101967172915381	0	0	0	0	0.085507517233752	0	0	0.000246387839467706	0	0	0	0	0.000250646231978836	0	RUNX1-RUNX1T1	RUNX1-RUNX1T1
TARGET.20.PANGCM.03A		TARGET-20-PANGCM	TARGET	8.86301	58	male	BM	Acute myeloid leukemia, CBF-beta/MYH11	Favorable	M4	0.017251	CD14 Mono	0.442393704562356	0	0.217944622361104	0	0	0.00395156933837681	0	0	0	0.00481170544863093	0	0	0.0510624571615865	0.000165539325101714	0.0615745614882763	0	0	0	0	0	0.218095840314568	0	CBFB-MYH11	CBFB-MYH11
TARGET.20.PASXNR.04A		TARGET-20-PASXNR	TARGET	2.43836	71.5	female	BM	Acute myeloid leukemia, NOS	Intermediate	M4	0.471227	GMP	0.176651739397656	0.206641879416394	0.179074412255646	0	0	0.200935268673519	0	0	0.0581920402809882	0	0	0.0306487548979936	0.147855905077804	0	0	0	0	0	0	0	0	0
TARGET.20.PASVYA.04A		TARGET-20-PASVYA	TARGET	1.61644	49	male	BM	Acute myeloid leukemia, NOS	Intermediate	M7	0.461462	B Cells	0.095009553776739	0	0.272616236989769	0	0	0.356383165771902	0	0.00121315503046094	0.105978619911487	0	0	0.0947726197984253	0.0145563603815625	0	0	0	0.0574648347101481	0	0	0	0.00200545362950535	0
TARGET.20.PARXNG.09A		TARGET-20-PARXNG	TARGET	10.1014	62.5	male	BM	Acute myeloid leukemia with mutated CEBPA	Favorable	M2	-0.231754	CD14 Mono	0.431718169815672	0.247677514000266	0.199717743765021	0	0	0	0	0.111163744672041	0.000259589738525792	0	0	0.00946323800847438	0	0	0	0	0	0	0	0	0	0	CEBPA_bZIP_indel	CEBPA_bZIP_indel
TARGET.20.PARUDL.03A		TARGET-20-PARUDL	TARGET	17.6603	63	male	BM	Acute myeloid leukemia, CBF-beta/MYH11	Favorable		-0.316077	CD14 Mono	0.732809915181703	0	0.0684387797395592	0	0	0.104574995046276	0	0	0	0.000284309896717715	0	0	0.0927568379284382	0	0	0.000442120696475615	0	0	0	0	0.000693041510829856	0	CBFB-MYH11	CBFB-MYH11
TARGET.20.PASCGR.03A		TARGET-20-PASCGR	TARGET	18.2466	31	female	BM	Acute myeloid leukemia with t(10;11)(p12;q23.3); MLLT10-KMT2A	Intermediate	M5	-0.0981327	CD16 Mono	0.00886353881248128	0.0734654218896779	0	0	0	0.0726275726948549	0	0	0	0.0582524402333548	0	0.26576612064448	0.0829617497424169	0	0	0	0	0	0.0417887375748221	0	0.396274418407912	0	other KMT2A	KMT2A
TARGET.20.PARENB.09A		TARGET-20-PARENB	TARGET	7.55616	80	female	BM	Acute myeloid leukemia with t(8;21)(q22;q22); RUNX1-RUNX1T1	Favorable	M2	-0.395697	B Cells	0	0.346860121611671	0.0478936155709317	0	0	0.39575632774693	0	0.194453127774646	0	0	0	0	0	0	0	0.0150368072958208	0	0	0	0	0	0	RUNX1-RUNX1T1	RUNX1-RUNX1T1
TARGET.20.PASINN.04A		TARGET-20-PASINN	TARGET	3.64384	51	male	BM	Acute myeloid leukemia with mutated NPM1	Favorable	M2	0.24855	T Cells	0.0928675295127152	0.000478703462667175	0.508848014159522	0	0	0.095580022083715	0	0.119524269580503	0.0782797343090983	0	0	0.0994291058541229	0	0	0	0.00499262103765637	0	0	0	0	0	0
TARGET.20.PARUBT.40A		TARGET-20-PARUBT	TARGET	7.37534	96	female	BM	Acute myeloid leukemia, NOS	Intermediate		0.480665	CD14 Mono	0.70143366033613	0.196799388806835	0.0387636179147352	0	0	0.054654687107196	0	0	0.00834864583510356	0	0	0	0	0	0	0	0	0	0	0	0	0
TARGET.20.PATDNN.04A		TARGET-20-PATDNN	TARGET	3.45753	89	male	BM	Acute myeloid leukemia with t(9;11)(p22;q23); MLLT3-MLL	Intermediate	M5	0.250495	CD14 Mono	0.254012799387653	0.147675262630821	0.210745824199543	0	0	0	0	0	0	0.0869254959695932	0	0.00741637334721423	0	0	0	0	0	0	0.0667785556478332	0	0.226445688817343	0
TARGET.20.PANLKB.09A		TARGET-20-PANLKB	TARGET	4.59726	74.6	female	BM	Acute myeloid leukemia, NOS	Intermediate	M5	-0.21412	CD16 Mono	0	0.0786824409221045	0.0428555107253985	0	0	0.00120425674017002	0	0	0	0.014793670880606	0	0	0	0	0	0	0	0	0	0	0.862464120731721	0	AML, no RGA found	AML, no RGA found
TARGET.20.PANGTF.09A		TARGET-20-PANGTF	TARGET	15.9288	94.2	female	BM	Acute myeloid leukemia, NOS	Intermediate	M5	-0.386675	T Cells	0.224265763699465	0.0556854557192573	0.502342679006904	0	0	0	0	0	0	0.0294305152814312	0	0	0	0	0.0875914844432271	0	0	0	0	0	0.0929090215177513	0.00777508033196433	AML, rare RGA	NUP98
TARGET.20.PAPVDV.03A		TARGET-20-PAPVDV	TARGET	6.35068	35.6	male	BM	Acute myeloid leukemia with t(8;21)(q22;q22); RUNX1-RUNX1T1	Favorable	M2	-0.129782	T Cells	0.126027924880001	0.0681282054847473	0.285869764362724	0	0	0.184884990444877	0	0.0101480715366546	0	0	0	0.0550301971684079	0.269910846122588	0	0	0	0	0	0	0	0	0	RUNX1-RUNX1T1	RUNX1-RUNX1T1
TARGET.20.PANUUA.09A		TARGET-20-PANUUA	TARGET	14.8082	60	female	BM	Acute myeloid leukemia, CBF-beta/MYH11	Favorable	M4	-0.00681858	CD14 Mono	0.414540588645566	0.0873761699098944	0.22670813445611	0	0	0.186795366888332	0	0	0	0	0	0.00296986066489081	0.0758312231025688	0	0	0.00577865633263792	0	0	0	0	0	0	CBFB-MYH11	CBFB-MYH11
TARGET.20.PASVYL.09A		TARGET-20-PASVYL	TARGET	16.6849	80	male	BM	Acute myeloid leukemia, NOS	Intermediate	M5	0.0463227	GMP	0.0733201619064632	0.542161114607037	0.000291844507719666	0	0	0.0650336410483588	0	0	0	0.017813865368982	0	0.0883944286626536	0	0	0.0261935262883271	0	0	0	0	0	0.142441167474111	0.0443502501363472	other KMT2A	KMT2A
TARGET.20.PASBPK.09A		TARGET-20-PASBPK	TARGET	0.441096	90	male	BM	Acute myeloid leukemia, NOS	Intermediate	M5	0.0233553	T Cells	0.20732409224927	0.111160777293696	0.47486211372664	0	0	0.0247571348323748	0	0	0	0	0	0	0	0	0	0	0	0	0	0	0.18189588189802	0	AML, no RGA found	AML, no RGA found
TARGET.20.PARAJX.09A		TARGET-20-PARAJX	TARGET	1.69315	70	male	BM	Acute myeloid leukemia, NOS	Intermediate		0.210582	T Cells	0.0357070817106944	0.0519998659155394	0.434935064555485	0	0	0.136390333446655	0	0.272255878096539	0	0	0	0	0.0443883162107752	0	0	0	0	0	0	0	0.024323460064313	0	Inconclusive	Inconclusive
TARGET.20.PANVGE.09A		TARGET-20-PANVGE	TARGET	14.6466	85	male	BM	Acute myeloid leukemia, CBF-beta/MYH11	Favorable		0.0395842	CD14 Mono	0.512172572601856	0	0.0901851356416372	0	0	0.0970073876973933	0	0	0	0.00626942509807629	0	0.0141429080801438	0.051106549947965	0	0	0	0	0	0	0	0.229116020932928	0	CBFB-MYH11	CBFB-MYH11
TARGET.20.PASTTW.09A		TARGET-20-PASTTW	TARGET	2.07397	93	female	BM	Acute myeloid leukemia, NOS	Intermediate	M7	0.598277	CD14 Mono	0.457285008674785	0	0.230119512131353	0	0	0.0477723793328593	0	0.0661355844573068	0.0954520649196366	0	0	0	0	0	0	0.0427018326541398	0.0605336178299196	0	0	0	0	0	AML, rare RGA	AML, rare RGA
TARGET.20.PARCUK.09A		TARGET-20-PARCUK	TARGET	16.4027	96	female	BM	Acute myeloid leukemia, NOS	Intermediate	M4	0.165666	GMP	0.176483658797467	0.587890188053898	0.142820925602976	0	0	0	0	0	0	0	0	0	0	0	0	0	0	0	0.0928052275456587	0	0	0	AML-MRC, cytogenetics	AML-MRC
TARGET.20.PASIBG.09A		TARGET-20-PASIBG	TARGET	2.04932	73.2	male	BM	Acute myeloid leukemia, NOS	Intermediate	M4	0.652435	EMP	0.237257159967784	0.0598396049288551	0.178270026364042	0	0	0.149159706661674	0	0.375473502077644	0	0	0	0	0	0	0	0	0	0	0	0	0	0	AML, rare RGA	AML, rare RGA
TARGET.20.PARUNX.04A		TARGET-20-PARUNX	TARGET	6.3589	87	female	BM	Acute myeloid leukemia, NOS	Intermediate	M1	0.533387	CD14 Mono	0.255145606690015	0.162039773470055	0.0929972993316271	0	0	0.0580158745339691	0	0.195860157330779	0	0	0	0.195879915314854	0.0400613733286995	0	0	0	0	0	0	0	0	0
TARGET.20.PASVVS.09A		TARGET-20-PASVVS	TARGET	0.775342	88	male	BM	Acute myeloid leukemia, NOS	Intermediate	M5	-0.393959	GMP	0.492441337383471	0.507558662616529	0	0	0	0	0	0	0	0	0	0	0	0	0	0	0	0	0	0	0	0	other KMT2A	KMT2A
TARGET.20.PASXYG.09A		TARGET-20-PASXYG	TARGET	11.2411	63.5	female	BM	Acute myeloid leukemia with t(8;21)(q22;q22); RUNX1-RUNX1T1	Favorable	M2	-0.392765	T Cells	0	0	0.69742093889194	0	0	0.0346389112766675	0	0	0	0	0	0	0.267940149831392	0	0	0	0	0	0	0	0	0	RUNX1-RUNX1T1	RUNX1-RUNX1T1
TARGET.20.PARBIU.09A		TARGET-20-PARBIU	TARGET	15.9726	99	female	BM	Acute myeloid leukemia with t(9;11)(p22;q23); MLLT3-MLL	Intermediate	M5	-0.118187	B Cells	0	0	0	0	0	0.441091311926538	0	0	0	0	0	0.0559258032070106	0	0	0.290982141097961	0	0	0	0	0	0.21200074376849	0	other KMT2A	KMT2A
TARGET.20.PAPXWI.09A		TARGET-20-PAPXWI	TARGET	3.91781	89	female	BM	Acute myeloid leukemia, CBF-beta/MYH11	Favorable	M4	0.097196	CD14 Mono	0.344116459951802	0.00492067284020278	0.0955203616886471	0	0	0.0508432114093384	0	0	0	0.0253713380123593	0	0	0.197515767327695	0	0	0	0	0	0	0	0.281712188769955	0	CBFB-MYH11	CBFB-MYH11
TARGET.20.PARTAL.04A		TARGET-20-PARTAL	TARGET	16.4384	66	female	BM	Acute myeloid leukemia, CBF-beta/MYH11	Favorable	M4	0.124586	CD14 Mono	0.300483461764611	0.172347771695391	0.2062526538664	0	0	0.0627026284854583	0	0	0.0469111567705433	0	0	0.0838038626892816	0.0265833318294427	0	0	0	0	0	0	0	0.100915132898872	0
TARGET.20.PARHVK.09A		TARGET-20-PARHVK	TARGET	13.6521	92	female	BM	Acute myeloid leukemia with t(6;11)(q27;q23.3); MLLT4-KMT2A	Intermediate	M1	0.723835	EMP	0	0.0772380354192587	0.0610993765903876	0	0	0.0389947624902528	0	0.507172831853047	0	0.0358529715682628	0	0.0257524229831712	0.246067835052454	0	0	0	0	0	0	0	0.00782176404316558	0	other KMT2A	KMT2A
TARGET.20.PASCFW.09A		TARGET-20-PASCFW	TARGET	2.00822	53	female	BM	Acute myeloid leukemia, NOS	Intermediate	M7	0.0574699	T Cells	0	0	0.471083634827631	0	0	0.165763392610101	0	0.154302033768861	0.207274141414365	0	0	4.96013e+09	0	0	0	0	0.00152719612745895	0	0	0	0	0	AML-MRC, MDS genes	AML-MRC
TARGET.20.PAPWYK.09A		TARGET-20-PAPWYK	TARGET	22.5507	36	female	BM	Acute myeloid leukemia, CBF-beta/MYH11	Favorable	M4	-0.0663413	CD14 Mono	0.922529721499377	0.0414163196069703	0.00696920366590645	0	0	0	0	0	0	0	0	0	0.0241532310992084	0	0	0.00493152412853804	0	0	0	0	0	0	CBFB-MYH11	CBFB-MYH11
TARGET.20.PARCZL.04A		TARGET-20-PARCZL	TARGET	10.4274	50.5	female	BM	Acute myeloid leukemia with t(8;21)(q22;q22); RUNX1-RUNX1T1	Favorable	M2	-0.100073	EMP	0	0.292356839538251	0.174353227175495	0	0	0.212632524516082	0	0.316422515904044	0	0	0	0	0.00423489286612701	0	0	0	0	0	0	0	0	0
TARGET.20.PARUTH.09A		TARGET-20-PARUTH	TARGET	9.46301	61	male	BM	Acute myeloid leukemia, NOS	Intermediate		-0.255469	CD14 Mono	0.416359104800057	0	0.198856398584095	0	0	0.110537887184027	0	0	0	0	0	0.016643716634263	0.257602892797558	0	0	0	0	0	0	0	0	0	Inconclusive	Inconclusive
TARGET.20.PAMYGX.09A		TARGET-20-PAMYGX	TARGET	3.44932	79	female	BM	Acute myeloid leukemia with t(10;11)(p12;q23.3); MLLT10-KMT2A	Intermediate	M7	0.93086	Plasma	0	0	0.0755888738702966	0	0	0.0146565119927984	0	0.247562302159962	0	0.000127510900472223	0	0.29158771481329	0.264112240699451	0	0	0	0.106293767901363	0	0	0	7.10777e+09	0	other KMT2A	KMT2A
TARGET.20.PASPLU.04A		TARGET-20-PASPLU	TARGET	9.31233	92.6	male	BM	Acute myeloid leukemia, NOS	Adverse	M4	0.344147	GMP	0.000233713842424754	0.281304745080166	0.0545261553836627	0	0	0.142922711371401	0	0	0	0.171071049093742	0.0887085175517154	0	0.234508538226314	0	0	0	0	0	0	0	0.0267245694505746	0
TARGET.20.PARTAL.09A		TARGET-20-PARTAL	TARGET	16.4384	66	female	BM	Acute myeloid leukemia, CBF-beta/MYH11	Favorable	M4	-0.0409735	CD14 Mono	0.835750650769718	0.153421453644604	0	0	0	0	0	0	0	0	0	0	0.0108278955856772	0	0	0	0	0	0	0	0	0	CBFB-MYH11	CBFB-MYH11
TARGET.20.PARWDZ.09A		TARGET-20-PARWDZ	TARGET	13.3014	76.5	female	BM	Acute myeloid leukemia with t(9;11)(p22;q23); MLLT3-MLL	Intermediate	M5	0.0754823	CD14 Mono	0.793389865647789	0.187608000186784	0.0187052045833507	0	0	0	0	0	0	0	0	0	0	0	0	0.000296929582076664	0	0	0	0	0	0	KMT2A-MLLT3	KMT2A
TARGET.20.PANKNB.09A		TARGET-20-PANKNB	TARGET	17.6986	95.3	male	BM	Acute myeloid leukemia with t(9;11)(p22;q23); MLLT3-MLL	Intermediate	M4	0.142955	cDC	0.254452771670932	0	0	0	0	0	0	0	0	0.0146157601902001	0	0	0	0	0.691841209321078	0	0	0	0	0	0.0390902588177892	0	KMT2A-MLLT3	KMT2A
TARGET.20.PANHYK.09A		TARGET-20-PANHYK	TARGET	6.00274	71	male	BM	Acute myeloid leukemia with t(8;21)(q22;q22); RUNX1-RUNX1T1	Favorable	M2	-0.151103	T Cells	0.000875234145212189	0.0184868951458412	0.485829355808803	0	0	0.0711303998952928	0	0.407465757506246	0	0	0	0	0.00301571887324612	0	0	0.0131966386253586	0	0	0	0	0	0	RUNX1-RUNX1T1	RUNX1-RUNX1T1
TARGET.20.PAEERJ.09A		TARGET-20-PAEERJ	TARGET	13.9233	60	female	BM	Acute myeloid leukemia, NOS	Adverse	M4	0.269514	T Cells	0.00502986979495993	0.197144907532546	0.278255479129897	0	0	0.0695744611140681	0	0	0	0.0777217356496138	0	0.0624128279163031	0.207588224804117	0	0.0683498118752875	0.00500960533292652	0	0	0	0	0.0289130768502806	0	AML, rare RGA	AML, rare RGA
TARGET.20.PAPAWN.09A		TARGET-20-PAPAWN	TARGET	5.90137	71	male	BM	Acute myeloid leukemia, CBF-beta/MYH11	Favorable	M4	0.0801268	CD14 Mono	0.641258755914267	0.0710480435088699	0.0125050894649038	0	0	0	0	0	0	0	0	0	0.0495133479493489	0	0	0	0	0	0	0	0.225674763162611	0	CBFB-MYH11	CBFB-MYH11
TARGET.20.PAPVZK.09A		TARGET-20-PAPVZK	TARGET	15.9507	100	male	BM	Acute myeloid leukemia, CBF-beta/MYH11	Favorable	M4	-0.289579	CD14 Mono	0.923682290770967	0	0.0394404927935875	0	0	0.00622416176889742	0	0	0	0	0	0.00316933478830979	0.0274837198782386	0	0	0	0	0	0	0	0	0	CBFB-MYH11	CBFB-MYH11
TARGET.20.PATJHJ.40A		TARGET-20-PATJHJ	TARGET	0.375342		female	BM	Acute myeloid leukemia, NOS	Intermediate	M5	-0.0673653	B Cells	7.76413e+09	0.045580451865934	0.39772462210102	0	0	0.43963979751999	0	0.0109091481419906	0	0	0	0.0406344875011508	0	0.0547429045866825	0	0	0	0	0	0	0.0106909470163714	0
TARGET.20.PARANT.09A		TARGET-20-PARANT	TARGET	17.526	31	male	BM	Acute myeloid leukemia, NOS	Intermediate	M2	-0.170715	T Cells	0.0373756955423856	0	0.683012821458165	0	0	0	0	0	0.0552754075163473	0	0	0.0103537663822207	0.213610404728114	0	0	0	0	0	0	0	0.000371904372767378	0	Inconclusive	Inconclusive
TARGET.20.PALGKX.04A		TARGET-20-PALGKX	TARGET	12.9397	73	female	BM	Acute myeloid leukemia with t(8;21)(q22;q22); RUNX1-RUNX1T1	Favorable	M2	0.172848	B Cells	0.037221752125357	0.105530039463888	0.160816483287152	0	0	0.552159196467048	0	0	0	0	0	0	0.113055187137831	0	0	0.0124094453265032	0	0	0	0	0.0188078961922206	0
TARGET.20.PATDHA.09A		TARGET-20-PATDHA	TARGET	15.189	86	female	BM	Acute myeloid leukemia with t(8;21)(q22;q22); RUNX1-RUNX1T1	Favorable	M2	-0.306378	GMP	0.00337110907730164	0.395568803818712	0.32118740626516	0	0	0	0	0	0	0	0	0.279872680838826	0	0	0	0	0	0	0	0	0	0	RUNX1-RUNX1T1	RUNX1-RUNX1T1
TARGET.20.PANSJB.09A		TARGET-20-PANSJB	TARGET	11.1616	70	male	BM	Acute myeloid leukemia, NOS	Adverse		0.188554	cDC	0.294679681015953	0.0449722394223548	0.0679073610266498	0	0	0	0	0	0	0.0312907645711935	0	0	0.135219968421706	0	0.425929985542142	0	0	0	0	0	0	0	Inconclusive	Inconclusive
TARGET.20.PANINI.09A		TARGET-20-PANINI	TARGET	16.7616	86	male	BM	Acute myeloid leukemia with mutated CEBPA	Favorable		-0.18241	T Cells	0	0.00844660286226297	0.49380973623348	0	0	0	0	0.000739400685213535	0	0	0	0.0509726782412978	0.267899040783992	0.0590927539083106	0	0	0	0	0	0	0.119039787285443	0	CEBPA_bZIP_indel	CEBPA_bZIP_indel
TARGET.20.PARPWL.09A		TARGET-20-PARPWL	TARGET	2.09863	77	male	BM	Acute myeloid leukemia, CBF-beta/MYH11	Favorable	M4	0.0176682	CD14 Mono	0.828665563701007	0.00627526124673921	0.0707858799074381	0	0	0.0354540721665514	0	0	0	0.00211682867408677	0	0.000600026467938978	0.0307295010836737	0	0.0244800522426196	0	0	0	0	0	0.000892814509945728	0	CBFB-MYH11	CBFB-MYH11
TARGET.20.PASGMZ.09A		TARGET-20-PASGMZ	TARGET	14.0521	64	female	BM	Acute myeloid leukemia, NOS	Intermediate	M1	0.143834	T Cells	0.0251563357017034	0.460689780194315	0.502556765230826	0	0	0	0	0	0	0	0	0.0115971188731558	0	0	0	0	0	0	0	0	0	0	Inconclusive	Inconclusive
TARGET.20.PARYFN.03A		TARGET-20-PARYFN	TARGET	4.37534	90	female	BM	Acute myeloid leukemia, CBF-beta/MYH11	Favorable	M4	-0.156386	T Cells	0.0576806012190605	0	0.584180537527538	0	0	0.0403957039056725	0	0	0	0	0	0	0.240356027385708	0	0	0.00400168410268322	0	0	0	0	0.0733854458593387	0	CBFB-MYH11	CBFB-MYH11
TARGET.20.PASWPD.09A		TARGET-20-PASWPD	TARGET	3.98356		male	BM	Acute myeloid leukemia, NOS			0.474313	T Cells	0	0	0.62158705649019	0	0	0.0625333296234271	0	0.102207298662759	0.0157005097144795	0	0	0.061794818582466	0.135540461911406	0	0	0.000636525015272815	0	0	0	0	0	0	Inconclusive	Inconclusive
TARGET.20.PARDDY.04A		TARGET-20-PARDDY	TARGET	1.85479	80	male	BM	Acute myeloid leukemia, NOS	Intermediate	M1	0.462543	CD14 Mono	0.944234573982287	0	0.00137011687938365	0	0	0	0	0	0.0478372307432981	0	0	0.00329608221762021	0	0	0	0.0032619961774107	0	0	0	0	0	0
TARGET.20.PADYIR.09A		TARGET-20-PADYIR	TARGET	3.17534	29	male	BM	Acute myeloid leukemia, NOS		M2	-0.0229657	T Cells	0.0547293117010374	0	0.591272150312443	0	0	0.16838314724285	0	0	0	0	0	0	0.0524672244216857	0	0	0	0	0	0	0	0.133148166321984	0	AML, rare RGA	NUP98
TARGET.20.PARIMT.03A		TARGET-20-PARIMT	TARGET	7.52877	44	female	BM	Acute myeloid leukemia, CBF-beta/MYH11	Favorable	M4	-0.00403295	T Cells	0.069406099703139	0.024634156622348	0.570485785979675	0	0	0	0	0	0	0	0	0	0.262905207379523	0	0	0	0	0	0	0	0.0725687503153142	0	CBFB-MYH11	CBFB-MYH11
TARGET.20.PAEERJ.04A		TARGET-20-PAEERJ	TARGET	13.9233	60	female	BM	Acute myeloid leukemia, NOS	Adverse	M4	0.498246	HSC	0.0640798189029493	0.065983488006529	0.1097352335003	0	0	0	0	0.204993824220912	0	0.16037677340862	0	0	0.212747945139991	0	0.0269747001317643	0.009227537292696	0	0	0	0	0.145880679396237	0
TARGET.20.PASHYZ.09A		TARGET-20-PASHYZ	TARGET	4.64384	37.8	female	BM	Acute myeloid leukemia with t(8;21)(q22;q22); RUNX1-RUNX1T1	Favorable	M2	-0.132775	GMP	0.00772853813550475	0.532132988055119	0.0613459609239798	0	0	0.273034879348796	0	0	0	0	0	0.0028055822813096	0.122952051255291	0	0	0	0	0	0	0	0	0	RUNX1-RUNX1T1	RUNX1-RUNX1T1
TARGET.20.PARGVC.03A		TARGET-20-PARGVC	TARGET	4.93699	86	male	BM	Acute myeloid leukemia with t(8;21)(q22;q22); RUNX1-RUNX1T1	Favorable	M2	-0.0371292	B Cells	0.102506700210407	0	0	0	0	0.505532738683125	0	0	0	0	0	0	0.294393265718474	0	0	0	0	0	0	0	0.0975672953879938	0	RUNX1-RUNX1T1	RUNX1-RUNX1T1
TARGET.20.PASLSD.03A		TARGET-20-PASLSD	TARGET	2.65479	85.8	female	BM	Acute myeloid leukemia with t(9;11)(p22;q23); MLLT3-MLL	Intermediate	M5	-0.0583669	B Cells	0.248806522426831	0.000430083457132794	0.280681608034738	0	0	0.351367868049333	0	0.0310374976876545	0	0.036575331893259	0	0.0286256757431154	0	0	0	0.022475412707937	0	0	0	0	0	0	KMT2A-MLLT3	KMT2A
TARGET.20.PADZCG.04A		TARGET-20-PADZCG	TARGET	14.589	58	female	BM	Acute myeloid leukemia, NOS	Intermediate	M4	0.027249	CD14 Mono	0.48880619873549	0.135702006628608	0.118025266542871	0	0	0.103056313931526	0	0	0.0566111153766462	0	0	0	0.0463023870674539	0	0	0.051496711717406	0	0	0	0	0	0
TARGET.20.PANZKA.09A		TARGET-20-PANZKA	TARGET	1.74521	99	female	BM	Acute myeloid leukemia with t(9;11)(p22;q23); MLLT3-MLL	Intermediate	M5	-0.34323	T Cells	0	0	0.37055876970198	0	0	0.257498988817383	0	3.58545e+09	0	0.0177636273737944	0	0.011074426157212	0	0	0	0.000653482386310334	0	0	0	0	0.342414851084102	0	KMT2A-MLLT3	KMT2A
TARGET.20.PASTUH.03A		TARGET-20-PASTUH	TARGET	14.5342	81.6	female	BM	Acute myeloid leukemia, NOS	Intermediate	M4	0.215331	CD14 Mono	0.755023313375561	0.196022074217098	0.000225542439656181	0	0	0.000397956429207234	0	0	0	0	0	0.00341667787203361	0.0170795571301422	0	0	0	0.0268513904157405	0	0.000983488120560982	0	0	0	other KMT2A	KMT2A
TARGET.20.PAEFGT.03A		TARGET-20-PAEFGT	TARGET	14.937	100	female	BM	Acute myeloid leukemia, NOS	Adverse	M2	0.425184	T Cells	0	0	0.421022106500358	0	0	0	0	0.367394836521595	0	0	0	0	0.209951622019909	0	0	0	0	0	0	0	0.00163143495813862	0	NPM1	NPM1
TARGET.20.PANLIZ.09A		TARGET-20-PANLIZ	TARGET	8.49863	90	male	BM	Acute myeloid leukemia with t(8;21)(q22;q22); RUNX1-RUNX1T1	Favorable		0.160791	B Cells	0	0	0.0739728112096214	0	0	0.541711063968056	0	0	0	0	0	0	0.384316124822322	0	0	0	0	0	0	0	0	0	RUNX1-RUNX1T1	RUNX1-RUNX1T1
TARGET.20.PARZWH.09A		TARGET-20-PARZWH	TARGET	11.6247	92	male	BM	Acute myeloid leukemia with mutated CEBPA	Favorable	M1	-0.434263	T Cells	0	0	0.281098176625524	0	0	0.174870755286562	0	0.0384297394664249	0	0.0458296991244059	0	0.00524343677788073	0.237277837375608	0.217250355343594	0	0	0	0	0	0	0	0	CEBPA_bZIP_indel	CEBPA_bZIP_indel
TARGET.20.PANUTB.09A		TARGET-20-PANUTB	TARGET	15.3068	90	female	BM	Acute myeloid leukemia, CBF-beta/MYH11	Favorable	M2	-0.0307534	T Cells	0.000849164149898795	0.0809809895047446	0.561854199246597	0	0	5.71444e+09	0	0.143194793632456	0	0.0119691150869944	0	6.74863e+09	0.150417922255713	0	0	0.000526108608029262	0	0	0	0	0.0500830768399153	0	CBFB-MYH11	CBFB-MYH11
TARGET.20.PAEAKL.09A		TARGET-20-PAEAKL	TARGET	14.2959	80	female	BM	Acute myeloid leukemia, NOS	Intermediate	M5	-0.0944376	CD16 Mono	0.296792387939144	0.3202328208819	0	0	0	0	0	0	0	0	0	0	0	0	0	0	0	0	0	0	0.333133890194157	0.0498409009847994	KMT2A-MLLT3	KMT2A
TARGET.20.PARUNX.09A		TARGET-20-PARUNX	TARGET	6.3589	87	female	BM	Acute myeloid leukemia, NOS	Intermediate	M1	0.457368	T Cells	0	0	0.591151279276989	0	0	0.0175530363114515	0	0.191610492453953	0.087079903854554	0	0	0.0295403290162609	0.0823922614485738	0	0	0	0	0	0	0	0.000672697638217419	0	AML, rare RGA	AML, rare RGA
TARGET.20.PASGZS.04A		TARGET-20-PASGZS	TARGET	1.22192	82	female	BM	Acute myeloid leukemia with t(6;11)(q27;q23.3); MLLT4-KMT2A	Intermediate	M4	0.390975	GMP	0	0.319943948813893	0.0791746220235802	0	0	0.109102061245037	0	0	0	0.0220265590274043	0	0.0426789736850266	0.187745526510261	0.239328308694798	0	0	0	0	0	0	0	0
TARGET.20.PAPXRJ.09A		TARGET-20-PAPXRJ	TARGET	7.82192	29	female	BM	Acute myeloid leukemia with t(6;9)(p23;q34); DEK-NUP214	Intermediate	M2	0.398809	T Cells	0.0522957715591668	0	0.395075674353668	0	0	0.156154467438783	0	0	0	0.0177939684811724	0	0.0723366645915235	0.25467181996975	0	0	0	0	0	0	0	0.0516716336059363	0	DEK-NUP214	DEK-NUP214
TARGET.20.PASGGK.03A		TARGET-20-PASGGK	TARGET	12.2137	96	female	BM	Acute myeloid leukemia with t(10;11)(p12;q23.3); MLLT10-KMT2A	Intermediate	M5	0.564034	GMP	0.174173572764236	0.247297900256527	0.209402641873033	0	0	0.0290913541948234	0	0.00125071113234043	0	0.0016612907905947	0	0.0762489982590013	0.032805574404089	0	0.00184262513556394	0	0	0	0	0	0.226225331189791	0	other KMT2A	KMT2A
TARGET.20.PAKIYW.09A		TARGET-20-PAKIYW	TARGET	0.446575	73	female	BM	Acute myeloid leukemia with t(9;11)(p22;q23); MLLT3-MLL	Intermediate	M4	-0.0319206	CD14 Mono	0.821428882833717	0.0922441783236963	0.053918166936519	0	0	0	0	0	0	0	0	0.0100615076577625	0	0	0	0.0019930759298005	0	0	0	0	0	0.0203541883185051	KMT2A-MLLT3	KMT2A
TARGET.20.PAPBEJ.09A		TARGET-20-PAPBEJ	TARGET	1.00548	50	female	BM	Acute myeloid leukemia, NOS	Intermediate	M5	0.580772	Prog Mk	0	0	0.0803045013137036	0	0	0.253782070928634	0	0.141418064807447	0.0076211505232063	0	0	0.00688478805593421	0	0	0	0	0.509989424371074	0	0	0	0	0	AML, rare RGA	NUP98
TARGET.20.PATELT.03A		TARGET-20-PATELT	TARGET	12.0575	80	female	BM	Acute myeloid leukemia, NOS	Intermediate	M1	0.0898586	HSC	0	0	0.296877359249203	0	0	0	0	0	0	0	0.0721731218329255	0	0.422247181717033	0.173670786956605	0	0	0	0	0	0	0.0350315502442341	0	AML, rare RGA	NUP98
TARGET.20.PARXMP.09A		TARGET-20-PARXMP	TARGET	1.46301	35	male	BM	Acute myeloid leukemia, NOS	Intermediate	M6	0.331769	Late Eryth	0.0221081767280253	0	0.145013759311373	0	0	0.223090503503993	0	0.113264685735917	0.415650107216972	0	0	0.0588455384995618	0	0	0	0	0	0	0	0	0.0220272290041573	0	AML, rare RGA	NUP98
TARGET.20.PAEIKD.09A		TARGET-20-PAEIKD	TARGET	0.772603	87	male	BM	Acute myeloid leukemia with t(9;11)(p22;q23); MLLT3-MLL	Intermediate	M5	0.0857817	T Cells	0.069251241698663	0	0.476281047889051	0	0	0.0167502019515719	0	0	0	0.0264653397337395	0	0.191378857847938	0.0302343380313481	0	0	0.0720665984906916	0	0	0	0	0.117572374356997	0	KMT2A-MLLT3	KMT2A
TARGET.20.PASPGA.09A		TARGET-20-PASPGA	TARGET	3.25753	96	female	BM	Acute myeloid leukemia with mutated NPM1	Favorable	M1	0.0154191	T Cells	0	0.0799567749981167	0.396065316762788	0	0	0	0	0.337596062575291	0	0	0	0.0057249367975409	0	0	0	0.180656908866263	0	0	0	0	0	0	NPM1	NPM1
TARGET.20.PAEIKD.04A		TARGET-20-PAEIKD	TARGET	0.772603	87	male	BM	Acute myeloid leukemia with t(9;11)(p22;q23); MLLT3-MLL	Intermediate	M5	0.0236063	T Cells	0.178330327838853	0.155176962269626	0.383970290886526	0	0	0	0	0.000252408082366917	0	0.0126545172409658	0	0.0703772232715682	0.0104789934909618	0	0.00018169116054897	0	0	0	0	0	0.188577585758584	0
TARGET.20.PANYNR.03A		TARGET-20-PANYNR	TARGET	9.06849	72	male	BM	Acute myeloid leukemia, CBF-beta/MYH11	Favorable	M2	-0.162873	T Cells	0.0480355890678883	0.232498700087272	0.423403441985777	0	0	0	0	0.00112282793751723	0	0	0	0	0.164207836151103	0	0	0	0	0	0	0	0.130731604770443	0	CBFB-MYH11	CBFB-MYH11
TARGET.20.PARYGA.09A		TARGET-20-PARYGA	TARGET	16.2082	62.3	male	BM	Acute myeloid leukemia, NOS	Intermediate	M4	0.0862179	CD14 Mono	0.646651495553056	0.00265012643944583	0.00765340526059918	0	0	0	0	0	0.153562917275196	0	0	0.189482055471703	0	0	0	0	0	0	0	0	0	0	AML, rare RGA	NUP98
TARGET.20.PASWAJ.04A		TARGET-20-PASWAJ	TARGET	9.03562	95	female	BM	Acute myeloid leukemia with t(6;11)(q27;q23.3); MLLT4-KMT2A	Intermediate	M1	0.751896	HSC	0.0131000541235244	0	0.270636821727771	0	0	0.23334521460476	0	0	0.0358621706652009	0.000179060913197979	0	0.115568399850091	0.272597493078332	0	0	3.50014e+09	0	0	0	0	0.0586757836812578	0
TARGET.20.PASHYZ.04A		TARGET-20-PASHYZ	TARGET	4.64384	37.8	female	BM	Acute myeloid leukemia with t(8;21)(q22;q22); RUNX1-RUNX1T1	Favorable	M2	-0.189445	GMP	0	0.603122861075548	0.0291661805172872	0	0	0.189467173627437	0	0.174948487014879	0	0	0	0	0.00292616088477497	0.000369136880073291	0	0	0	0	0	0	0	0
TARGET.20.PANDER.09A		TARGET-20-PANDER	TARGET	11.8137	93.2	female	BM	Acute myeloid leukemia with t(8;21)(q22;q22); RUNX1-RUNX1T1	Favorable	M1	-0.438231	T Cells	0.191863766480321	0.158951352382153	0.419549273931421	0	0	0	0	0	0	0	0	0	0.224922397298612	0	0.00471320990749332	0	0	0	0	0	0	0	RUNX1-RUNX1T1	RUNX1-RUNX1T1
TARGET.20.PANKKE.09A		TARGET-20-PANKKE	TARGET	0.715068	52	male	BM	Acute myeloid leukemia, CBF-beta/MYH11	Favorable	M4	0.00242399	CD14 Mono	0.781923178302521	0.060510457925021	0.0982581985085631	0	0	0.00445707275762218	0	0	0	0	0	0	0.0434148986101867	0	0	0.0114361938960858	0	0	0	0	0	0	CBFB-MYH11	CBFB-MYH11
TARGET.20.PANBZH.09A		TARGET-20-PANBZH	TARGET	10.7425	85	male	BM	Acute myeloid leukemia, CBF-beta/MYH11	Favorable	M4	-0.150245	T Cells	0.0848593531925533	0.273174887853713	0.46670640619877	0	0	0.0147896791769702	0	0	0	0	0	0	0.136835663860039	0	0	0	0	0	0	0	0.0236340097179536	0	CBFB-MYH11	CBFB-MYH11
TARGET.20.PARJYP.03A		TARGET-20-PARJYP	TARGET	14.8849	80	female	BM	Acute myeloid leukemia, CBF-beta/MYH11	Favorable	M4	-0.199773	CD14 Mono	0.587045032159615	0.110274688010439	0.141616245318234	0	0	0.0150119558045392	0	0	0	0.0298529006475349	0	0	0.115144012399288	0	0	0	0	0	0	0	0.00105516566035006	0	CBFB-MYH11	CBFB-MYH11
TARGET.20.PANPLS.03A		TARGET-20-PANPLS	TARGET	1.92603	44	female	BM	Acute myeloid leukemia, NOS		M2	-0.150417	B Cells	0.248057855722764	0.0235830555070419	0.218913190966727	0	0	0.398746456065004	0	0	0	0	0	0	0.100138928786951	0	0	0.010560512951513	0	0	0	0	0	0	RUNX1-RUNX1T1	RUNX1-RUNX1T1
TARGET.20.PAKLPD.09A		TARGET-20-PAKLPD	TARGET	0.40274	75	female	BM	Acute myeloid leukemia, NOS	Intermediate	M5	-0.152267	CD14 Mono	0.927161501800009	0.0503865560931322	0.0216157323291518	0	0	0	0	0	0	0	0	0.000836209777706578	0	0	0	0	0	0	0	0	0	0	KMT2A-MLLT3	KMT2A
TARGET.20.PANLIZ.04A		TARGET-20-PANLIZ	TARGET	8.49863	90	male	BM	Acute myeloid leukemia with t(8;21)(q22;q22); RUNX1-RUNX1T1	Favorable		0.0811427	GMP	0	0.814520001892129	0.00375726762764154	0	0	0.0233518404621679	0	0.157027853847424	0	0	0	0	0.00134303617063784	0	0	0	0	0	0	0	0	0
TARGET.20.PAKTCX.04A		TARGET-20-PAKTCX	TARGET	8.93699	40	female	BM	Acute myeloid leukemia, NOS	Intermediate	M4	0.352882	EMP	0.0699516389190833	0.154746888655486	0.25159203529519	0	0	0.0360681119540125	0	0.255973085686898	0.0835319853838604	0	0	0.0643511023346164	0	0	0	0	0	0	0	0	0.0837851517708539	0
TARGET.20.PANKFZ.09A		TARGET-20-PANKFZ	TARGET	1.89041	50	male	BM	Acute myeloid leukemia, NOS			-0.0754893	CD14 Mono	0.847425205702681	0.0915556141703366	0.0568784131589067	0	0	0.000936999988094075	0	0	0	0	0	0.00320376697998199	0	0	0	0	0	0	0	0	0	0	Inconclusive	Inconclusive
TARGET.20.PASHBI.09A		TARGET-20-PASHBI	TARGET	15.6904	78	male	BM	Acute myeloid leukemia with t(8;21)(q22;q22); RUNX1-RUNX1T1	Favorable	M2	-0.528768	T Cells	0.00347495603363686	0.167740692413116	0.40949258016016	0	0	0.014030207214163	0	0	0.192424024554195	0	0	0.192578396544056	0.0202591430806734	0	0	0	0	0	0	0	0	0	RUNX1-RUNX1T1	RUNX1-RUNX1T1
TARGET.20.PAKSMZ.03A		TARGET-20-PAKSMZ	TARGET	17.2685	72	male	BM	Acute myeloid leukemia with mutated NPM1	Adverse	M2	0.012271	EMP	0	0.00704295256790453	0.255042533416902	0	0	7.09677e+09	0	0.603160129969543	0	0	0	0	0	0	0	0.134683416356385	0	0	0	0	0	0	NPM1	NPM1
TARGET.20.PANDIX.09A		TARGET-20-PANDIX	TARGET	18.0082	40	male	BM	Acute myeloid leukemia, NOS	Intermediate	M2	0.163272	GMP	0.166200667576379	0.248248500785884	0.246950202570241	0	0	0.0174363414603659	0	0.0890894399427963	0	0	0	0.180817197279952	0.00980527820844367	0	0	0.000466690779686062	0	0	0	0	0.0409856813962523	0	Inconclusive	Inconclusive
TARGET.20.PARBRA.09A		TARGET-20-PARBRA	TARGET	7.64932	78	female	BM	Acute myeloid leukemia with t(10;11)(p12;q23.3); MLLT10-KMT2A	Intermediate	M5	0.0354765	CD14 Mono	0.844240073881512	0.155362625932627	0	0	0	0	0	0	0	0	0	0	0	0	0	0	0	0	0	0	0.000397300185861639	0	other KMT2A	KMT2A
TARGET.20.PANLIR.09A		TARGET-20-PANLIR	TARGET	16.1233	21	male	BM	Acute myeloid leukemia with mutated CEBPA	Favorable	M2	0.0115142	CD14 Mono	0.701997075912836	0.242928039739503	0	0	0	0	0	0	0.0550748843476604	0	0	0	0	0	0	0	0	0	0	0	0	0	CEBPA_bZIP_indel	CEBPA_bZIP_indel
TARGET.20.PASCRZ.04A		TARGET-20-PASCRZ	TARGET	14.674		male	BM	Acute myeloid leukemia, NOS	Intermediate	M4	0.128235	T Cells	0.143998960893837	0.01607134209313	0.383769525243817	0	0	0.24180657360637	0	0	0.0777517704425644	0.0176903069501467	0	0.0210574259041125	0.097854094866022	0	0	0	0	0	0	0	0	0
TARGET.20.PASPLU.09A		TARGET-20-PASPLU	TARGET	9.31233	92.6	male	BM	Acute myeloid leukemia, NOS	Adverse	M4	0.229125	CD14 Mono	0.836124293088963	0.163875706911037	0	0	0	0	0	0	0	0	0	0	0	0	0	0	0	0	0	0	0	0	AML, rare RGA	NUP98
TARGET.20.PAKERZ.09A		TARGET-20-PAKERZ	TARGET	2.8	89	female	BM	Acute myeloid leukemia, NOS		M1	0.499412	EMP	0	0	6.60501e+09	0	0	0.208489832229865	0.171020048653233	0.349405606820467	0	0	0	0.0290288046242762	0	0	0	0.101447287157745	0.140542370419914	0	0	0	0	0	AML, rare RGA	NUP98
TARGET.20.PARYVW.09A		TARGET-20-PARYVW	TARGET	1.81918	83	female	BM	Acute myeloid leukemia, NOS	Intermediate		0.0180816	B Cells	0	0	0.245333631505886	0	0	0.33341666990999	0	0.238723062728567	0	0	0	0	0	0.182526635855556	0	0	0	0	0	0	0	0	AML-MRC, cytogenetics	AML-MRC
TARGET.20.PANAEV.09A		TARGET-20-PANAEV	TARGET	9.69589	59	male	BM	Acute myeloid leukemia with mutated NPM1	Favorable	M5	-0.0893613	CD14 Mono	0.249741231567954	0	0.226299806997638	0	0	0	0	0	0.209745627513473	0	0	0.198815275769429	0	0	0	0	0	0	0	0	0.115398058151506	0	NPM1	NPM1
TARGET.20.PAEFGR.09A		TARGET-20-PAEFGR	TARGET	1.50411	75	female	BM	Acute myeloid leukemia, CBF-beta/MYH11	Favorable	M2	-0.124938	T Cells	0.0824243840986517	0	0.337273652914919	0	0	0.195159394369383	0	0	0	0	0	0	0.253819568984233	0	0	0.00572277704201635	0	0	0	0	0.125600222590797	0	CBFB-MYH11	CBFB-MYH11
TARGET.20.PAMVKZ.09A		TARGET-20-PAMVKZ	TARGET	16.2575	74	male	BM	Acute myeloid leukemia, NOS		M2	-0.178638	GMP	0.290022928106045	0.459188749248034	0	0	0	0.13223580839231	0	0	0	0.00186235380866395	0	0	0.116690160444946	0	0	0	0	0	0	0	0	0	RUNX1-RUNX1T1	RUNX1-RUNX1T1
TARGET.20.PADYIR.04A		TARGET-20-PADYIR	TARGET	3.17534	29	male	BM	Acute myeloid leukemia, NOS		M2	0.0705678	T Cells	0	0.199403873076793	0.271449733921043	0	0	0.100263065144021	0	0	0.108886832282374	0	0	0.110138739538792	0.147826169894521	0	0	0.0614171903215233	0	0	0	0	0.000614395820931689	0
TARGET.20.PATIAK.09A		TARGET-20-PATIAK	TARGET	0.621918	62	female	BM	Acute myeloid leukemia, CBF-beta/MYH11	Favorable	M4	0.0290114	CD14 Mono	0.382399792099547	0.340932783895851	0.141225814045548	0	0	0	0	0	0	0	0	0.0903460992242707	0.0450955107347825	0	0	0	0	0	0	0	0	0	CBFB-MYH11	CBFB-MYH11
TARGET.20.PARSHM.03A		TARGET-20-PARSHM	TARGET	0.980822	23	female	BM	Acute myeloid leukemia, CBF-beta/MYH11	Favorable		0.270179	T Cells	0.383650311085115	0	0.393918850118784	0	0	0.0814857391027648	0	0.0615162970381237	0	0	0	0.0501114595996804	0.0293173430555319	0	0	0	0	0	0	0	0	0	CBFB-MYH11	CBFB-MYH11
TARGET.20.PARDDY.09A		TARGET-20-PARDDY	TARGET	1.85479	80	male	BM	Acute myeloid leukemia, NOS	Intermediate	M1	0.684969	EMP	0	0	0.230026109104472	0	0	0	0.246013953979956	0.296507662798636	0	0.00014791583494409	0	0.22729841378664	0	0	0	0	5.9445e+08	0	0	0	0	0	AML-MRC, cytogenetics	AML-MRC
TARGET.20.PANLJN.09A		TARGET-20-PANLJN	TARGET	17.874	88	male	BM	Acute myeloid leukemia with mutated NPM1	Favorable	M1	0.160004	HSC	0	0.262878293343721	0.193483544652791	0	0	0	0	0.0416936017198712	0	0	0	0	0.292591941819643	0	0	0.209352618463974	0	0	0	0	0	0	NPM1	NPM1
TARGET.20.PAECCE.09A		TARGET-20-PAECCE	TARGET	2.46575	95	male	BM	Acute myeloid leukemia with t(10;11)(p12;q23.3); MLLT10-KMT2A		M5	0.471254	CD14 Mono	0.474669223680835	0.174811358637308	0.218827783755214	0	0	0	0	0	0	0.0784341938614386	0	0	0.0303788616197026	0	0.0228785784455016	0	0	0	0	0	0	0	other KMT2A	KMT2A
TARGET.20.PAKIWK.04A		TARGET-20-PAKIWK	TARGET	3.41918	14	male	BM	Acute myeloid leukemia, NOS	Intermediate	M6	0.223737	Late Eryth	0.0726194417595404	0.00237998183402553	0.231468445340863	0.126712580764712	0	0.239862979808835	0	0	0.326793709759933	0	0	0	0	0	0	0.000162860732090157	0	0	0	0	0	0
TARGET.20.PANNHB.09A		TARGET-20-PANNHB	TARGET	4.06027	58	female	BM	Acute myeloid leukemia with t(8;21)(q22;q22); RUNX1-RUNX1T1	Favorable	M2	-0.351083	B Cells	0	0.0586486830908444	0.172800115243227	0	0	0.48500487637015	0	0	0	0	0	0	0.232442657351707	0.000373058142199683	0	0	0	0	0	0	0.0507306098018723	0	RUNX1-RUNX1T1	RUNX1-RUNX1T1
TARGET.20.PANFMG.09A		TARGET-20-PANFMG	TARGET	3.91781	91	male	BM	Acute myeloid leukemia with t(9;11)(p22;q23); MLLT3-MLL	Intermediate	M5	-0.241135	T Cells	0.0664461065587665	0	0.63713760045348	0	0	0.0274764039411058	0	0.084682635958988	0	0.00171604539434069	0	0	0	0	0	9.37558e+09	0	0	0	0	0.182447451937801	0	KMT2A-MLLT3	KMT2A
TARGET.20.PARUWX.09A		TARGET-20-PARUWX	TARGET	2.87397	90	male	BM	Acute myeloid leukemia, NOS	Adverse	M1	0.295559	HSC	0.0985328299743603	0	0.16112299102564	0	0	0	0	0	0	0.0367481118250596	0	0.0349111720243572	0.464097871108565	0	0	0	0	0	0	0	0.204587024042018	0	AML-MRC, cytogenetics	AML-MRC
TARGET.20.PARJCR.09A		TARGET-20-PARJCR	TARGET	14.6521	86.2	male	BM	Acute myeloid leukemia with t(6;11)(q27;q23.3); MLLT4-KMT2A	Intermediate	M5	0.500468	T Cells	0	0.125909435516545	0.276898822968763	0.0141369059759259	0	0	0	0.130551679533551	0	0	0	0	0.123952074113698	0	0	0	0	0	0.0764001280167901	0	0.252150953874727	0	other KMT2A	KMT2A
TARGET.20.PANWHP.09A		TARGET-20-PANWHP	TARGET	5.07397	61	female	BM	Acute myeloid leukemia, CBF-beta/MYH11	Favorable	M4	-0.153964	CD14 Mono	0.832893468826309	0	0.135758802998713	0	0	0	0	0	0	0	0	0	0.0272718143088167	0	0	0.00407591386616146	0	0	0	0	0	0	CBFB-MYH11	CBFB-MYH11
TARGET.20.PANTPW.09A		TARGET-20-PANTPW	TARGET	2.24932	91.5	female	BM	Acute myeloid leukemia with mutated CEBPA	Favorable	M1	-0.00148206	CD14 Mono	0.691010669637685	0.131102243507184	0.0890561598125619	0	0	0	0	0	0	0	0	0.0438503941073061	0.0449805329352631	0	0	0	0	0	0	0	0	0	AML, rare RGA	AML, rare RGA
TARGET.20.PARCCH.03A		TARGET-20-PARCCH	TARGET	0.928767		male	BM	Acute myeloid leukemia, NOS	Intermediate	M0	0.809087	T Cells	0	0	0.530405451239758	0	0	0.108318800172105	0.208260044428246	0	0	0	0	0	0.124670868437028	0	0	0	0.0283448357228624	0	0	0	0	0	AML, rare RGA	AML, rare RGA
TARGET.20.PARMZF.09A		TARGET-20-PARMZF	TARGET	8.66575	90	female	BM	Acute myeloid leukemia, CBF-beta/MYH11	Favorable	M4	0.0322111	CD16 Mono	0.161855920943183	0.193934536635803	0.188352340801365	0	0	0.105445996972541	0	0.000696717939133422	0	0.00980097968404495	0	0	0.142308319783218	0	0.00158059506259355	0	0	0	0	0	0.196024592178118	0	CBFB-MYH11	CBFB-MYH11
TARGET.20.PASMGW.09A		TARGET-20-PASMGW	TARGET	8.46301	85	male	BM	Acute myeloid leukemia with t(10;11)(p12;q23.3); MLLT10-KMT2A	Intermediate	M5	0.215345	GMP	0.334830992793275	0.450070765697068	0.133516102823388	0	0	0	0	0	0	0.0252528824527791	0	0.0252067664412718	0	0	0	0.000687605710023042	0	0	0	0	0.0304348840821956	0	other KMT2A	KMT2A
TARGET.20.PARDMG.09A		TARGET-20-PARDMG	TARGET	17.9041	57	female	BM	Acute myeloid leukemia, CBF-beta/MYH11	Favorable	M4	-0.0514969	CD14 Mono	0.515603078064284	0.277577277033485	0.0772115453458752	0	0	0.047393453723591	0	0	0	0	0	0	0.0822146458327646	0	0	0	0	0	0	0	0	0	CBFB-MYH11	CBFB-MYH11
TARGET.20.PASMHY.03A		TARGET-20-PASMHY	TARGET	19.1205	83	male	BM	Acute myeloid leukemia, CBF-beta/MYH11	Favorable	M4	-0.304405	T Cells	0.0384273994465238	0.159759636312013	0.628153988487736	0	0	0.00650567136166094	0	0	0	0	0	0	0.166771102301101	0	0	0	0	0	0	0	0.000382202090965547	0	CBFB-MYH11	CBFB-MYH11
TARGET.20.PARASV.03A		TARGET-20-PARASV	TARGET	12.0575	95	male	BM	Acute myeloid leukemia with t(10;11)(p12;q23.3); MLLT10-KMT2A	Intermediate	M5	0.221221	cDC	0.428354393620731	0.0181695805080146	0	0	0	0	0	0	0	0	0	0	0	0	0.553476025871254	0	0	0	0	0	0	0	other KMT2A	KMT2A
TARGET.20.PAKIWK.09A		TARGET-20-PAKIWK	TARGET	3.41918	14	male	BM	Acute myeloid leukemia, NOS	Intermediate	M6	0.254786	B Cells	0.0829900859538954	0	0.194446012444916	0.0304136554117613	0	0.40981307083418	0	0	0.207896318587589	0.00239403174710749	0	0.00261213073899271	0.000149604098231183	0	0	0.00128188561197215	0	0	0	0	0.0680032045713547	0	AML, no RGA found	AML, no RGA found
TARGET.20.PASYJI.09A		TARGET-20-PASYJI	TARGET	12.4521	63	female	BM	Acute myeloid leukemia, CBF-beta/MYH11	Favorable	M4	0.0535394	CD14 Mono	0.721078678179665	0.122643905870977	0.0567199886193024	0	0	0	0	0	0	0	0	0.0397581059994271	0.0597993213306282	0	0	0	0	0	0	0	0	0	CBFB-MYH11	CBFB-MYH11
TARGET.20.PASWAT.09A		TARGET-20-PASWAT	TARGET	14.1288	54	female	BM	Acute myeloid leukemia, NOS	Intermediate	M4	0.162703	T Cells	0.0497560962867719	0.00109927517956104	0.425180148346682	0	0	0	0	0.0585836903228252	0.105074519711706	0	0	0.229404874881861	0.0566050928381531	0	0	0.000813909172276741	0	0	0	0	0.0734823932601635	0	other KMT2A	KMT2A
TARGET.20.PARYVW.04A		TARGET-20-PARYVW	TARGET	1.81918	83	female	BM	Acute myeloid leukemia, NOS	Intermediate		0.222239	pro B	0	0	0.101777992159343	0.0372366247112635	0	0.107459960483456	0	0.372419882009718	0	0	0	0	0	0.38110554063622	0	0	0	0	0	0	0	0
TARGET.20.PANLLX.09A		TARGET-20-PANLLX	TARGET	12.4904	25	male	BM	Acute myeloid leukemia, NOS	Intermediate	M2	0.341245	HSC	0	0	0.332884387912589	0	0	0.116968271967526	0	0	0.0647968983624191	0	0	0.0851039751771921	0.397637239732067	0	0	0.00260922684820771	0	0	0	0	0	0	Inconclusive	Inconclusive
TARGET.20.PAKERZ.04A		TARGET-20-PAKERZ	TARGET	2.8	89	female	BM	Acute myeloid leukemia, NOS		M1	0.5493	EMP	0.0706192734384072	0.00107676351926055	0.0490408535786752	0	0	0.277940136337141	0	0.574013439342235	0.00170570534737968	0	0	0.0208464785509227	0	0	0	0	0	0	0	0	0.00475734988597821	0
TARGET.20.PARYFN.04A		TARGET-20-PARYFN	TARGET	4.37534	90	female	BM	Acute myeloid leukemia, CBF-beta/MYH11	Favorable	M4	0.0361732	B Cells	0.293840095914786	0.152240008280614	0.0794919677094316	0	0	0.383497806343842	0	0	0.000358779729669217	0	0	0.00151472514559709	0.0888170530025445	0.000114589036840645	0	0.000124974836674738	0	0	0	0	0	0
TARGET.20.PASWLN.09A		TARGET-20-PASWLN	TARGET	18.1671	96	female	BM	Acute myeloid leukemia with t(9;11)(p22;q23); MLLT3-MLL	Intermediate	M0	0.305762	T Cells	0	0	0.584802961576835	0	0	0.000155630469747271	0	0.294139656067108	0.00557993743243923	0	0	0	0.11412075054954	0	0	0	0	0	0	0	0.00120106390433053	0	KMT2A-MLLT3	KMT2A
TARGET.20.PASPKE.09A		TARGET-20-PASPKE	TARGET	8.76712	73	female	BM	Acute myeloid leukemia with t(8;21)(q22;q22); RUNX1-RUNX1T1	Favorable	M4	-0.406868	T Cells	0.0861826581712826	0	0.408480437109087	0	0	0.168981390448414	0	0	0	0	0	0	0.294886760351954	0	0	0	0	0	0	0	0.0414687539192624	0	RUNX1-RUNX1T1	RUNX1-RUNX1T1
TARGET.20.PAKVGI.09A		TARGET-20-PAKVGI	TARGET	1.76712	30	female	BM	Acute myeloid leukemia, NOS	Intermediate	M7	0.753537	Prog Mk	0.109841931157094	0.0586435386244922	0.131088981214053	0	0	0.1085528515489	0	0.202292510106043	0	0	0	0.0893535058984921	0	0	0	0	0.300226681450926	0	0	0	0	0	AML, rare RGA	NUP98
TARGET.20.PASVYA.09A		TARGET-20-PASVYA	TARGET	1.61644	49	male	BM	Acute myeloid leukemia, NOS	Intermediate	M7	0.39067	CD14 Mono	0.634769146666052	0	0.179840235552744	0	0	0.00744146809868712	0	0	0.143127000851978	0	0	0.034822148830539	0	0	0	0	0	0	0	0	0	0	AML, rare RGA	AML, rare RGA
TARGET.20.PARKCX.09A		TARGET-20-PARKCX	TARGET	0.8	92	female	BM	Acute myeloid leukemia with t(9;11)(p22;q23); MLLT3-MLL	Intermediate	M5	0.308566	T Cells	0.204255771108929	0.173968125124787	0.215922002650693	0	0	0	0	0	0	0	0	0.144522715446545	0	0	0.0614115786167653	0	0	0	0	0	0.199919807052281	0	KMT2A-MLLT3	KMT2A
TARGET.20.PAPWHS.09A		TARGET-20-PAPWHS	TARGET	13.2932	36	male	BM	Acute myeloid leukemia with t(8;21)(q22;q22); RUNX1-RUNX1T1	Favorable	M2	-0.153366	CD14 Mono	0.478828799926863	0	0.0464806324299054	0	0	0.00169925831133498	0	0.0166249374608916	0.0048269670516203	0	0	0.039046881484744	0.000356661813760847	0	0	0.027936175708574	0	0	0	0	0.384199685812306	0	RUNX1-RUNX1T1	RUNX1-RUNX1T1
TARGET.20.PANVGP.03A		TARGET-20-PANVGP	TARGET	13.5616	72	male	BM	Acute myeloid leukemia with t(8;21)(q22;q22); RUNX1-RUNX1T1	Favorable	M4	-0.209918	B Cells	0	0	0.172411042502714	0	0	0.386049688109464	0	0.0877488405701497	0	0	0	0	0.35263196360145	0	0	0.0011503246957403	0	0	0	0	8.14052e+08	0	RUNX1-RUNX1T1	RUNX1-RUNX1T1
TARGET.20.PASVVS.04A		TARGET-20-PASVVS	TARGET	0.775342	88	male	BM	Acute myeloid leukemia, NOS	Intermediate	M5	-0.313182	GMP	0.00157102487569015	0.751798166461686	0.207707072852823	0	0	0.00846466640954175	0	0	0	0.000264791343660614	0	0.0221423734280962	0.000564135000852994	0	0	0.00748776962764982	0	0	0	0	0	0
TARGET.20.PASYJI.04A		TARGET-20-PASYJI	TARGET	12.4521	63	female	BM	Acute myeloid leukemia, CBF-beta/MYH11	Favorable	M4	0.0938613	B Cells	0.120434819541587	0	0.158403711886975	0	0	0.363256379047325	0	0	0.00240764945969145	0.0337211533995092	0	0	0.087251682905	0	0	0.000232215442079554	0	0	0	0	0.234292388317833	0
TARGET.20.PASBHI.09A		TARGET-20-PASBHI	TARGET	6.03014	92	male	BM	Acute myeloid leukemia with t(8;21)(q22;q22); RUNX1-RUNX1T1	Favorable	M1	-0.296617	T Cells	0	0	0.808174467893065	0	0	0.0398537032737133	0	0	0	0	0	0	0.151971828833222	0	0	0	0	0	0	0	0	0	RUNX1-RUNX1T1	RUNX1-RUNX1T1
TARGET.20.PASWAJ.09A		TARGET-20-PASWAJ	TARGET	9.03562	95	female	BM	Acute myeloid leukemia with t(6;11)(q27;q23.3); MLLT4-KMT2A	Intermediate	M1	0.705817	GMP	0.144660581078738	0.461112683774863	0.281710443564457	0	0	0	0	0	0	0	0	0.0162161615352857	0.0823511495446716	0	0	0.0139489805019842	0	0	0	0	0	0	other KMT2A	KMT2A
TARGET.20.PAMYAS.04A		TARGET-20-PAMYAS	TARGET	10.8822	63	male	BM	Acute myeloid leukemia, NOS	Intermediate	M2	-0.148042	HSC	0	0.0525091714608706	0.0199115988745883	0	0	0.437233725676334	0	0	0	0	0	0	0.490345503988207	0	0	0	0	0	0	0	0	0
TARGET.20.PABLDZ.04A		TARGET-20-PABLDZ	TARGET	6.72603	93	female	BM	Acute myeloid leukemia, NOS	Adverse	M4	-0.0179789	T Cells	0.00924262437453017	0.0272140309106638	0.761269676708245	0	0	0	0	0.0311805718047761	0	0	0	0.00644182610726084	0.0655549434113323	0	0	0	0	0	0	0	0.0990963266831918	0
TARGET.20.PASJGZ.04A		TARGET-20-PASJGZ	TARGET	1.80274	50	female	BM	Acute myeloid leukemia, NOS	Intermediate	M0	0.347268	Late Eryth	0.210259549766045	0	0.239915192559099	0	0	0.032081191484986	0	0.0684526788100082	0.241947947362457	0	0	0.190041580123751	0.00198955621619544	0	0	0	0	0	0	0	0.015312303677457	0
TARGET.20.PASPTM.09A		TARGET-20-PASPTM	TARGET	14.0329	70	female	BM	Acute myeloid leukemia with mutated CEBPA	Favorable	M2	0.009758	T Cells	0	0	0.522857726470563	0	0	0	0	0.0525786897036091	0.319700218205965	0	0	0.0898921841571432	0.00919603539671254	0	0	0.00116207022919437	0	0	0	0	0.00461307583681207	0	CEBPA_bZIP_indel	CEBPA_bZIP_indel
TARGET.20.PANGDN.09A		TARGET-20-PANGDN	TARGET	18.0548	89	male	BM	Acute myeloid leukemia with t(6;11)(q27;q23.3); MLLT4-KMT2A	Intermediate	M5	0.643222	CD14 Mono	0.746249263233247	0.253750736766753	0	0	0	0	0	0	0	0	0	0	0	0	0	0	0	0	0	0	0	0	other KMT2A	KMT2A
TARGET.20.PASWPT.09A		TARGET-20-PASWPT	TARGET	9.41918	72	male	BM	Acute myeloid leukemia with t(8;21)(q22;q22); RUNX1-RUNX1T1	Favorable	M2	-0.245188	CD14 Mono	0.314127292841719	0.0902652610664672	0.193345778840739	0	0	0.17822030897012	0	0	0	0	0	0.0445527693124012	0.179322501133279	0	0	0.000166087835274899	0	0	0	0	0	0	RUNX1-RUNX1T1	RUNX1-RUNX1T1
TARGET.20.PAEFGT.04A		TARGET-20-PAEFGT	TARGET	14.937	100	female	BM	Acute myeloid leukemia, NOS	Adverse	M2	0.720781	EMP	0	0.113802652170393	0.210555394705016	0	0	0.0431203230739136	0	0.317506821658897	0	3.80922e+08	0.0176425448484977	0.0231214913526062	0.274246962965905	0	0	0	0	0	0	0	0	0
TARGET.20.PADZCG.09A		TARGET-20-PADZCG	TARGET	14.589	58	female	BM	Acute myeloid leukemia, NOS	Intermediate	M4	0.342786	CD14 Mono	0.431179091157689	0.305434892107099	0.0302802380098915	0	0	0	0	0	0	0	0	0.0479547567981223	0.185151021927199	0	0	0	0	0	0	0	0	0	Inconclusive	Inconclusive
TARGET.20.PASSSI.09A		TARGET-20-PASSSI	TARGET	1.45205	91	male	BM	Acute myeloid leukemia with t(10;11)(p12;q23.3); MLLT10-KMT2A	Intermediate	M5	-0.221603	cDC	0	0	0.055383999901727	0	0	0.250763682955742	0	0	0	0	0	0.0497259260488529	0	0	0.463017346591388	0	0	0	0	0	0.18110904450229	0	other KMT2A	KMT2A
TARGET.20.PANYSN.03A		TARGET-20-PANYSN	TARGET	17.726	80	male	BM	Acute myeloid leukemia, NOS		M1	0.156185	HSC	0	0.0113808116093544	0.184459513999085	0	0	0	0	0.000901917010317341	0	0.110492136149042	0	0	0.450816771332244	0	0.154984291989451	0	0	0	0	0	0.0869645579105075	0	Inconclusive	Inconclusive
TARGET.20.PAEDKB.04A		TARGET-20-PAEDKB	TARGET	2.23288	60	male	BM	Acute myeloid leukemia, NOS	Intermediate	M4	0.195076	B Cells	0.133615219492125	0	0.389737115693645	0	0	0.40424761084563	0	0	0.052392668845489	0	0	0	0.0200073851231107	0	0	0	0	0	0	0	0	0
TARGET.20.PARIZR.03A		TARGET-20-PARIZR	TARGET	7.38356	70	male	BM	Acute myeloid leukemia with t(8;21)(q22;q22); RUNX1-RUNX1T1	Favorable	M2	-0.545951	T Cells	0	0	0.417209040869946	0	0	0.293289951859711	0	0	0	0	0	0	0.187933183375364	0	0	0	0	0	0	0	0.101567823894978	0	RUNX1-RUNX1T1	RUNX1-RUNX1T1
TARGET.20.PAPXRJ.04A		TARGET-20-PAPXRJ	TARGET	7.82192	29	female	BM	Acute myeloid leukemia with t(6;9)(p23;q34); DEK-NUP214	Intermediate	M2	0.349574	GMP	0.0308154789330285	0.395695481871614	0.235960085025608	0	0	0.0586108182292475	0	0	0	0	0	0	0.278918135940502	0	0	0	0	0	0	0	0	0
TARGET.20.PARPDS.09A		TARGET-20-PARPDS	TARGET	10.3397	70	female	BM	Acute myeloid leukemia, NOS	Intermediate		0.618173	T Cells	0	0	0.438996981252914	0	0	0.130091955321298	0.00570120369965574	0.00226516808884123	0.087956214304857	0.0191366847836231	0	0.0609503920465165	0.208246422980201	0.0293504699733773	0	0.0173045075487152	0	0	0	0	0	0	AML-MRC, cytogenetics	AML-MRC
TARGET.20.PASGWH.09A		TARGET-20-PASGWH	TARGET	14.3863	35.4	male	BM	Acute myeloid leukemia, NOS	Intermediate	M2	-0.0800647	T Cells	0	0	0.788937618842003	0	0	0	0	0.120809800702432	0.0424491243798348	0	0	0	0.0108604575903923	0	0	0.0369429984853384	0	0	0	0	0	0	AML, rare RGA	NUP98
TARGET.20.PASGWH.04A		TARGET-20-PASGWH	TARGET	14.3863	35.4	male	BM	Acute myeloid leukemia, NOS	Intermediate	M2	0.0874919	Late Eryth	0	0	0.2095352597023	0	0	0	0	0	0.605815913532966	0	0	0.00597117031963191	0.162433568205835	0	0	0.00766525748961668	0	0	0	0	0.00857883074964913	0
TARGET.20.PASZLJ.09A		TARGET-20-PASZLJ	TARGET	9.70685	95	female	BM	Acute myeloid leukemia with t(10;11)(p12;q23.3); MLLT10-KMT2A	Intermediate	M5	0.460194	GMP	0	0.522230521506988	0.273162942308777	0	0	0	0	0	0	0	0	0.00721330475929364	0.196595503639333	0	0	0.000485614782552231	0	0	0	0	0.00031211300305609	0	other KMT2A	KMT2A
02H053	SAMN06143455	02H053	LEUCE	60	96	male	BM	Acute myeloid leukemia, NOS		M1		GMP	0	0.965986235472717	0	0	0	0	0	0	0	0	0	0.00709424556115648	0	0	0	0.0269195189661265	0	0	0	0	0	0
02H066	SAMN06143456	02H066	LEUCE	53	95	female	BM	Acute myeloid leukemia, NOS		M1		GMP	0	0.380265650912595	0	0	0	0	0	0.311573540010006	0	0	0.00239437463456802	0.0163760422866903	0	0.0557311967066099	0	0.23365919544953	0	0	0	0	0	0	NPM1	NPM1
03H041	SAMN06143457	03H041	LEUCE	47	83	female	BM	Acute myeloid leukemia, NOS		M5		GMP	0.313707929893961	0.686292070106039	0	0	0	0	0	0	0	0	0	0	0	0	0	0	0	0	0	0	0	0	AML, rare RGA	NUP98
03H116	SAMN06143458	03H116	LEUCE	55	97	female	BM	Acute myeloid leukemia, NOS		M1		GMP	0	0.388457312021735	0	0	0.119025257915252	0	0	0.209001246645968	0	0	0	0.0226003575577375	0.00256353197444169	0	0	0.258352293884866	0	0	0	0	0	0	NPM1	NPM1
03H119	SAMN06143459	03H119	LEUCE	68	92	male	BM	Acute myeloid leukemia, NOS		M1		GMP	0	0.77148706106396	0.0168710289873814	0	0	0.0636460867765937	0	0	0	0	0.00452436252812013	0.0144307811098688	0.11951161747518	0	0	0	0	0	0	0	0.00952906205889662	0	AML-MRC, MDS genes	AML-MRC
04H024	SAMN06143460	04H024	LEUCE	45	76	female	BM	Acute myeloid leukemia, NOS		M1		GMP	0.481029579765495	0.486195351648428	0	0	0	0	0	0	0	0	0	0	0	0	0	0.0327750685860774	0	0	0	0	0	0	NPM1	NPM1
04H112	SAMN06143461	04H112	LEUCE	64	91	female	BM	Acute myeloid leukemia, NOS		M1		HSC	0.0597000155511183	0.09315456691927	0	0	0	0.00274522046909583	0	0.25007895060533	0	0	0	0.0754072319372832	0.386678262153571	0	0	0.132235752364332	0	0	0	0	0	0	NPM1	NPM1
04H133	SAMN06143462	04H133	LEUCE	62	91	female	BM	Acute myeloid leukemia, NOS		M1		GMP	0	0.503334978566876	0	0	0	0	0	0.179025468367461	0	0	0	0.0389343735374723	0.0222366549631598	0	0	0.256468524565031	0	0	0	0	0	0	NPM1	NPM1
05H050	SAMN06143463	05H050	LEUCE	61	94	male	BM	Acute myeloid leukemia, NOS		M4		CD14 Mono	0.934147685549043	0.0409218415505585	0	0	0	0	0	0	0	0.00103566821199787	0.00115235959869542	0	0.00538743457171817	0	0	0.0173550105179874	0	0	0	0	0	0	AML, no RGA found	AML, no RGA found
05H149	SAMN06143465	05H149	LEUCE	55	80	male	PB	Acute myeloid leukemia, NOS		M1		CD14 Mono	0.459352775057278	0.0901554852958808	0	0	0	0	0	0	0	0	0	0	0.450491739646841	0	0	0	0	0	0	0	0	0
05H163	SAMN06143466	05H163	LEUCE	20	86	male	PB	Acute myeloid leukemia, NOS		M1		CD14 Mono	0.41164281565209	0.17700790901402	0	0	0	0	0	0	0	0	0.00116557042154545	0.0849922576115362	0.27924596459844	0	0	0.045945482702368	0	0	0	0	0	0	AML, rare RGA	NUP98
05H181	SAMN06143467	05H181	LEUCE	65	80	female	PB	Acute myeloid leukemia, NOS		M5		CD14 Mono	0.998025382493048	0	0	0	0	0	0	0	0	0	0	0	0	0	0	0	0	0	0	0	0.00197461750695161	0	NPM1	NPM1
06H028	SAMN06143468	06H028	LEUCE	70	95	female	BM	Acute myeloid leukemia, NOS		M1		HSC	0.101465073264671	0	2.10842e+09	0	0	0	0	0	0	0.0293048133504344	0	0	0.463391178678969	0	0	0.401112189520827	0	0	0	0	0.00470566100084324	0	NPM1	NPM1
06H144	SAMN06143470	06H144	LEUCE	71	90	female	PB	Acute myeloid leukemia, NOS		M1		BaEoMa	0.0466081929705177	0	0.123640462918347	0	0	0	0	0.128737528494343	0	0	0	0.0113899484154046	0.33739617076791	0	0	0.343060341017145	0	0	0	0	0.00916735541633212	0	NPM1	NPM1
07H062	SAMN06143471	07H062	LEUCE	58	90	male	PB	Acute myeloid leukemia, NOS		M1		EMP	0	0.0976211189235999	0.046141670433561	0	0	0.0300027449955768	0	0.560165426034347	0	0	0.00442169311059586	0.118846984170745	0	0	0	0.0854466246525068	0.0416638899824271	0	0	0	0.0156898476966397	0	NPM1	NPM1
07H135	SAMN06143472	07H135	LEUCE	67	97	male	PB	Acute myeloid leukemia, NOS		M1		HSC	0	0	0.198677248603478	0	0.134149728457731	0	0	0.0874856644344927	0	0	0.241747509533445	0	0.261895971607194	0.000225690032021092	0	0.0758181873316391	0	0	0	0	0	0	NPM1	NPM1
07H160	SAMN06143473	07H160	LEUCE	67	85	female	PB	Acute myeloid leukemia with myelodysplasia-related changes		M1		GMP	0.014080354192739	0.859955739728112	0.0127255705966131	0	0	0	0	0	0	0	0	0	0	0	0	0.0784767466115101	0.0347615888710255	0	0	0	0	0	Inconclusive	Inconclusive
09H043	SAMN06143476	09H043	LEUCE	53	80	male	BM	Acute myeloid leukemia, NOS		M1		GMP	0	0.337680986977434	0	0	0.0803299136482582	0	0	0.249500212352818	0	0	0	0.0977211531734754	0.218516720244469	0	0	0.0162510136035448	0	0	0	0	0	0	NPM1	NPM1
09H083	SAMN06143477	09H083	LEUCE	63	94	female	PB	Acute myeloid leukemia, NOS		M1		HSC	0.116947289323537	0.0790997034350042	0	0	0	0	0	0.295606168041436	0	0	0	0.0746835026538169	0.433335641037343	0	0	0	0	0	0	0	0.000327695508862635	0	NPM1	NPM1
09H111	SAMN06143478	09H111	LEUCE	59	80	female	PB	Acute myeloid leukemia, NOS		M5		CD14 Mono	1	0	0	0	0	0	0	0	0	0	0	0	0	0	0	0	0	0	0	0	0	0	NPM1	NPM1
09H113	SAMN06143479	09H113	LEUCE	56	95	male	BM	Acute myeloid leukemia, NOS		M1		HSC	0.000937925437234789	0	0.000555756912828385	0	0	0	0	0	0	0.0646258445464307	0.0467330586502175	0.00565423708253909	0.881233462352141	0	0	0	0	0	0	0	0.000259715018608792	0	AML, no RGA found	AML, no RGA found
09H115	SAMN06143480	09H115	LEUCE	46	90	male	PB	Acute myeloid leukemia, NOS		M1		GMP	0	0.996025439272183	0	0	0	0	0	0.000717835861499063	0	0	0	0	0.00266566106968316	0	0	0	0	0	0	0	0.000591063796634389	0	AML, no RGA found	AML, no RGA found
10H052	SAMN06143483	10H052	LEUCE	60	66	female	PB	Acute myeloid leukemia, NOS				T Cells	0.0295514435738958	0	0.718808219607811	0	0	0.0318220627328889	0	0.0136520100782901	0.098482590609499	0.00343846686434032	0	0.104245206533275	0	0	0	0	0	0	0	0	0	0	NPM1	NPM1
10H056	SAMN06143484	10H056	LEUCE	57	83	female	BM	Acute myeloid leukemia, NOS		M1		GMP	0.00394541295796465	0.608919518755331	0.0918341705035818	0	0	0	0	0	0.00439034512476673	0	0	0.174889262567416	0.116021290090939	0	0	0	0	0	0	0	0	0	AML-MRC, MDS genes	AML-MRC
10H068	SAMN06143485	10H068	LEUCE	64	90	female	PB	Acute myeloid leukemia, NOS		M1		HSC	0.0603261161151364	0	0.0428397504931474	0	0	0	0	0.174633677257272	0	0	0	0.101466670831544	0.619982887183519	0	0	0	0	0	0	0	0.000317284677380455	0.000433613441999567
10H072	SAMN06143486	10H072	LEUCE	69	77	male	BM	Acute myeloid leukemia, NOS		M5		CD14 Mono	0.843005835123574	0.156994164876426	0	0	0	0	0	0	0	0	0	0	0	0	0	0	0	0	0	0	0	0	NPM1	NPM1
10H089	SAMN06143487	10H089	LEUCE	49	80	female	PB	Acute myeloid leukemia, NOS				EMP	0.237260104971789	0	0.126646994769023	0	0	0	0	0.341609746041051	0.120141686722046	0	0	0.174341467496091	0	0	0	0	0	0	0	0	0	0	CEBPA_bZIP_indel	CEBPA_bZIP_indel
10H092	SAMN06143488	10H092	LEUCE	69	90	female	BM	Acute myeloid leukemia, NOS		M1		EMP	0	0.112776608670468	0	0	0	0.0929363066860251	0	0.540627387758568	0	0	0	0.0811826387603934	0.0023687710571264	0	0	0.134870756973778	0.0350421263653932	0	0	0	0.000195403728247813	0	NPM1	NPM1
10H095	SAMN06143489	10H095	LEUCE	65	91	female	PB	Acute myeloid leukemia, NOS		M1		GMP	0	0.388325314086442	0.106373643793117	0	0.000918384489010602	0	0	0	0	5.90736e+09	0	0.121021408449445	0.279168234607745	0	0	0.0916378923029149	0	0	0	0	0	0.0124960486894174	NPM1	NPM1
10H101	SAMN06143490	10H101	LEUCE	49	70	female	BM	Acute myeloid leukemia with myelodysplasia-related changes		M2		EMP	0	0.18630115961119	0.0590073286165374	0	0	0	0	0.43728155299102	0	0	0	0.0944377584166373	0.222040916981721	0	0	0.000664160479035597	0	0	0	0	0.000267122903859279	0	NPM1	NPM1
10H115	SAMN06143493	10H115	LEUCE	43	88	male	BM	Acute myeloid leukemia, NOS		M1		EMP	0	0.144172091288444	0.0555623344848973	0	0	0	0	0.363126705527542	0.167443083525696	0.000524269146528994	0	0.0551102429269637	0	0	0	0.214061273099928	0	0	0	0	0	0	NPM1	NPM1
10H166	SAMN06143495	10H166	LEUCE	63	89	male	PB	Acute myeloid leukemia, NOS				GMP	0.178103419230505	0.412806885655977	0	0	0	0	0	0.279732499067503	0	0.000107817532795082	0	0.128329873473531	0	0	0	0	0	0	0	0	0.000919505039688308	0	NPM1	NPM1
11H006	SAMN06143496	11H006	LEUCE	26	94	female	BM	Acute myeloid leukemia, NOS		M5		CD14 Mono	0.655485848113954	0.344514151886046	0	0	0	0	0	0	0	0	0	0	0	0	0	0	0	0	0	0	0	0	NPM1	NPM1
11H009	SAMN06143498	11H009	LEUCE	53	70	male	PB	Acute myeloid leukemia, NOS		M2		GMP	0.164776798204193	0.350686537895543	0.00927856659506443	0	0	0	0	0.250157575436571	0	0	0	0.118379871572227	0.0956943372226246	0	0	0	0	0	0	0	0.0110263130737773	0	AML-MRC, MDS genes	AML-MRC
11H021	SAMN06143500	11H021	LEUCE	21	70	female	PB	Acute myeloid leukemia, NOS		M2		HSC	0.41953258730059	0	0	0	0	0	0	0	0	0.0162546417777542	0	0.0414443899790939	0.522768380942562	0	0	0	0	0	0	0	0	0	AML, no RGA found	AML, no RGA found
11H046	SAMN06143501	11H046	LEUCE	77	80	male	PB	Acute myeloid leukemia with myelodysplasia-related changes		M0		HSC	0.0180596546778595	0	0.183985443189114	0	0	0.000143852742135524	0	0	0	0	0	0	0.775472219441899	0.000456370560264526	0	0	0	0	0	0	0.0218824593887271	0	AML-MRC, MDS genes	AML-MRC
11H058		11H058	LEUCE	58	90	male	BM	Acute myeloid leukemia, NOS		M1		LMPP	0	0.0723322742806062	0	0	0.604851196590922	0	0	0.0896481752398957	0	0	0	0.223377547342834	0	0	0	0.00979080654574281	0	0	0	0	0	0	NPM1	NPM1
11H072	SAMN06143502	11H072	LEUCE	52	80	female	PB	Acute myeloid leukemia, NOS		M2		HSC	0.144995071469631	0.0849750738922184	0	0	0	0	0	0	0	0	0	0.165875102409251	0.601704527940478	0	0	0	0	0	0	0	0.0024502242884205	0	NPM1	NPM1
11H083	SAMN06143503	11H083	LEUCE	52	80	male	PB	Acute myeloid leukemia, NOS		M5		GMP	0.121875818404145	0.401297510739827	0	0	0	0	0	0.242040300033134	0	0	0	0.142936657976047	0	0	0	0.0918497128468469	0	0	0	0	0	0	NPM1	NPM1
11H095	SAMN06143504	11H095	LEUCE	50	87	male	BM	Therapy related myeloid neoplasm		M5		GMP	0.273768822432844	0.725406625137871	0	0	0	0	0	0	0	0.000824552429285288	0	0	0	0	0	0	0	0	0	0	0	0	AML, no RGA found	AML, no RGA found
11H126	SAMN06143505	11H126	LEUCE	74	68	male	BM	Acute myeloid leukemia, NOS		M5		CD14 Mono	1	0	0	0	0	0	0	0	0	0	0	0	0	0	0	0	0	0	0	0	0	0	NPM1	NPM1
11H142	SAMN06143507	11H142	LEUCE	52	96	female	PB	Acute myeloid leukemia, NOS		M1		BaEoMa	0	0	0.00723699677016164	0	0	0	0	0.334266684840037	0	0.00141634291894871	0	0.0475518301536253	0	0	0	0.609528145317227	0	0	0	0	0	0	NPM1	NPM1
11H160	SAMN06143508	11H160	LEUCE	36	65	female	PB	Acute myeloid leukemia, NOS		M4		CD14 Mono	0.544412734573413	0.455587265426587	0	0	0	0	0	0	0	0	0	0	0	0	0	0	0	0	0	0	0	0	AML, rare RGA	NUP98
02H060	SAMN06143519	02H060	LEUCE	84	92	male	PB	Acute myeloid leukemia, NOS		M1		CD14 Mono	0.622197753341927	0.377802246658073	0	0	0	0	0	0	0	0	0	0	0	0	0	0	0	0	0	0	0	0
05H094	SAMN06143464	05H094	LEUCE	35	94	male	BM	Acute myeloid leukemia, NOS		M5		CD14 Mono	0.794594895747978	0.205405104252022	0	0	0	0	0	0	0	0	0	0	0	0	0	0	0	0	0	0	0	0
06H045	SAMN06143520	06H045	LEUCE	30	70	female	BM	Acute myeloid leukemia, NOS		M2		GMP	0.0788479101222853	0.615810545501168	0.0889901748063646	0	0	0	0	0	0	0	0	0.108988664552152	0.0649991602772971	0	0	0.042363544740733	0	0	0	0	0	0	AML, no RGA found	AML, no RGA found
06H088	SAMN06143510	06H088	LEUCE	28	92	male	BM	Acute myeloid leukemia, NOS		M1		CD14 Mono	0.367375399362213	0.245658294299826	0	0	0	0	0	0.0977302835512039	0.000415783572307712	0	0	0.0365616692892193	0.24194988161976	0	0	0	0.0103086883054692	0	0	0	0	0	other KMT2A	KMT2A
06H135	SAMN06143469	06H135	LEUCE	65	90	male	PB	Acute myeloid leukemia with myelodysplasia-related changes		M0		CLP	0	0	0.119180490786726	0.00215314273955869	0	0	0	0.000613174733845112	0.00039108946007988	0.000895272940509146	0.678387765612467	0	0.113240906537538	0	0	0	0.0762980836054005	0.0088400735838755	0	0	0	0	AML-MRC, TP53	AML-MRC
07H042	SAMN06143511	07H042	LEUCE	23	83	male	PB	Acute myeloid leukemia, NOS				HSC	0.161377721522646	0.112729037478465	0.0729905311860298	0	0	0	0	0.069767209390235	0	0	0	0.00548366801095626	0.278449671107189	0	0	0.266557404586706	0	0	0	0	0.0326447567177735	0	NPM1	NPM1
07H069	SAMN06143512	07H069	LEUCE	55	85	male	PB	Acute myeloid leukemia, NOS				HSC	0.153152849771746	0	0	0	0	0	0	0.0528676139921719	0	0	0.0147970853301442	0.0105475074329644	0.747090203866484	0	0	0.0215447396064891	0	0	0	0	0	0	AML-MRC, MDS genes	Inconclusive
07H099	SAMN06143521	07H099	LEUCE	58	82	female	PB	Acute myeloid leukemia, CBF-beta/MYH11				GMP	0.222231965803733	0.54679367024758	0.0412917482444814	0	0	0	0	0	0	0	0	0.00292610010476797	0.0911712702958544	0	0	0	0	0	0	0	0.0955852453035829	0	CBFB-MYH11	CBFB-MYH11
08H012	SAMN06143474	08H012	LEUCE	63	98	female	PB	Acute myeloid leukemia, NOS		M1		HSC	0.0998411934530262	0	0.191713268317417	0	0	0	0	0.0572119040627744	0	0.0346819711960797	0	0	0.616551662970703	0	0	0	0	0	0	0	0	0
08H048	SAMN06143513	08H048	LEUCE	45	96	male	PB	Acute myeloid leukemia, NOS		M1		GMP	0.005346358643478	0.968019812416322	0	0	0	0	0	0	0	0	0	0	0	0	0	0	0	0	0.0266338289402001	0	0	0	CEBPA_bZIP_indel	CEBPA_bZIP_indel
08H112	SAMN06143475	08H112	LEUCE	52	85	male	PB	Acute myeloid leukemia with myelodysplasia-related changes				HSC	0.0700140008556649	0.00711697673600604	0.235121304809805	0	0	0	0	0	0.200075809923388	0	0	0.113447148773243	0.374224758901893	0	0	0	0	0	0	0	0	0	AML-MRC, MDS genes	AML-MRC
08H118	SAMN06143522	08H118	LEUCE	73	87	female	PB	Acute myeloid leukemia with myelodysplasia-related changes		M0		HSC	0.220040339994957	0.0132983120356746	0.129054968312414	0	0	0	0	0	0	8.02704e+09	0	0.0466669917346934	0.574744958198401	0.00418563731042496	0	0.0119285219684809	0	0	0	0	0	0	AML-MRC, TP53	AML-MRC
09H018	SAMN06143514	09H018	LEUCE	56	86	male	PB	Acute myeloid leukemia with myelodysplasia-related changes		M0		EMP	0.18319054054648	0.067316345575604	0.0140787788663814	0	0	0	0	0.497421001915997	0	0	0	0.0613078701963085	0	0	0	0.176685462899229	0	0	0	0	0	0	other KMT2A	KMT2A
09H031	SAMN06143515	09H031	LEUCE	54	85	female	PB	Acute myeloid leukemia, NOS		M1		EMP	0	0.291736301098434	0.0825742241621654	0	0	0	0	0.593642989856484	0	0	0	0.0250214876513884	0	0	0	0.00702499723152766	0	0	0	0	0	0	NPM1	NPM1
09H046	SAMN06143516	09H046	LEUCE	37	77	male	PB	Acute myeloid leukemia with myelodysplasia-related changes				GMP	0.219211265865017	0.596626176728056	0.0126851212819419	0	0	0	0	0.118654696762438	0	0	0	0	0.0528227393625466	0	0	0	0	0	0	0	0	0	AML-MRC, MDS genes	AML-MRC
09H054	SAMN06143523	09H054	LEUCE	54	63	female	PB	Acute myeloid leukemia with myelodysplasia-related changes				GMP	0.140679741360568	0.227239239974177	0	0.00411599703677739	0	0	0	0.18494015924548	0.0922175121621652	0	0	0.0129844479947531	0.184006230242308	0	0	0	0.153816671983771	0	0	0	0	0	AML-MRC, cytogenetics	AML-MRC
10H031	SAMN06143481	10H031	LEUCE	25	73	female	PB	Acute myeloid leukemia, NOS		M5		CD14 Mono	0.997904063720975	0.00209593627902487	0	0	0	0	0	0	0	0	0	0	0	0	0	0	0	0	0	0	0	0	other KMT2A	KMT2A
10H038	SAMN06143482	10H038	LEUCE	67	91	female	PB	Acute myeloid leukemia, NOS		M0		HSC	0.129628661193067	0.0594792812623613	0	0	0	0.00267106939820097	0	0	0	0.0543703986368799	0.13209088188538	0.110459939220617	0.483291618505989	0	0	0.0280081498975053	0	0	0	0	0	0	AML, rare RGA	NUP98
10H109	SAMN06143491	10H109	LEUCE	65	94	female	PB	Acute myeloid leukemia, NOS		M1		HSC	0.0676968551700467	0.204481383431578	0.116118418872177	0	0	0	0	0.211512224130375	0	8.85309e+09	0	0	0.21392773626454	0	0	0.176111679117987	0	0	0	0	0.0100631721313882	0	NPM1	NPM1
10H113	SAMN06143492	10H113	LEUCE	77	92	male	PB	Acute myeloid leukemia with myelodysplasia-related changes		M1		HSC	0.170412911159347	0.10430065058787	0.00146345098226135	0	0	0	0	0	0	0	0	0.0130139575781734	0.628424749192282	0	0	0	0	0	0	0	0.0823842805000665	0	AML-MRC, TP53	AML-MRC
10H161	SAMN06143494	10H161	LEUCE	79	80	female	PB	Acute myeloid leukemia, NOS		M5		CD14 Mono	0.998663753569957	0	0	0	0	0	0	0	0	0	0	0	0	0	0	0	0	0	0	0.0013362464300434	0	0	NPM1	NPM1
11H008	SAMN06143497	11H008	LEUCE	76	75	male	PB	Acute myeloid leukemia with myelodysplasia-related changes				CD14 Mono	0.371555662645072	0.116498339259876	0.000181607705178212	0	0	0	0	0	0	0	0	0.159330826173647	0	0	0	0.344561759178507	0.00732122382123297	0	0.000123974216751386	0	0.000426606999735598	0	AML-MRC, MDS genes	AML-MRC
11H019	SAMN06143499	11H019	LEUCE	78	93	female	PB	Acute myeloid leukemia, NOS		M1		BaEoMa	0.156682801503901	0	0.209892353276107	0	0	0	0	0.223438397064036	0	0	0	0.173882914281521	0	0	0	0.236103533874436	0	0	0	0	0	0	NPM1	NPM1
11H129	SAMN06143506	11H129	LEUCE	62	95	male	PB	Acute myeloid leukemia, NOS		M1		Late Eryth	0.323273664668912	0.00459732651674617	0.00940112519284475	0	0	0	0	0	0.662358729773575	0	0	0	0	0	0	0	0	0	0	0	0.000369153847921371	0	AML, no RGA found	AML, no RGA found
11H151	SAMN06143517	11H151	LEUCE	61	78	male	PB	Acute myeloid leukemia, NOS		M1		CD14 Mono	0.441737026978181	0	0.0422127723204271	0	0	0	0	0.388154326059594	0	1.68803e+08	0	0.125513700330785	0.00226656037427771	0	0	0	0	0	0	0	9.87337e+09	0	NPM1	NPM1
11H170	SAMN06143509	11H170	LEUCE	51	94	female	PB	Acute myeloid leukemia with myelodysplasia-related changes		M0		HSC	0.192741638253843	0	0	0	0	0	0	0	0	0.0110408029659543	0.0464021152602994	0.0391934515401187	0.710621991979785	0	0	0	0	0	0	0	0	0	AML-MRC, MDS genes	AML-MRC
12H030	SAMN06143518	12H030	LEUCE	78	93	male	PB	Acute myeloid leukemia, NOS		M0		HSC	0.165093982462064	0	0.000249348045818874	0	0	0.0457977660550819	0	0	0	0	0.317725053820478	0	0.381471880662466	0.0896555904841327	0	0	0	0	0	0	6.37847e+08	0	AML-MRC, MDS genes	AML-MRC
02H017	SAMN06143525	02H017	LEUCE	50	96	female	BM	Acute myeloid leukemia, NOS		M0		GMP	0.0553725335592039	0.605715866260882	0.00528609339700308	0	0	0	0	0	0	0	0	0	0	0	0	0.13491332437133	0.0708724618561861	0	0.127839720555396	0	0	0	other KMT2A	KMT2A
06H152	SAMN06143536	06H152	LEUCE	71	70	male	PB	Acute myeloid leukemia, NOS				HSC	0.333595196782469	0	0	0	0	0	0	0.0547169622210712	0	0	0	0.0337250832330115	0.450857380719802	0	0	0	0	0	0	0	0.127105377043647	0	other KMT2A	KMT2A
08H085	SAMN06143541	08H085	LEUCE	49	90	female	PB	Therapy related myeloid neoplasm		M1		B Cells	0.15427172625658	0.0131876645096399	0.182157146046768	0	0	0.298194703867194	0	0	0	0	0	0.0275278432238767	0.153755851109518	0.169026430737589	0	0.0018786342488342	0	0	0	0	0	0	other KMT2A	KMT2A
08H129	SAMN06143542	08H129	LEUCE	22	80	female	PB	Acute myeloid leukemia, NOS		M1		HSC	0.241669159486316	0.0356435602105754	0	0	0	0.121940942679872	0	0	0	0	0.00349300806533492	0.0856448400604753	0.474617737769847	0	0	0.0365267552388014	0	0	0	0	0	0.000463996488776925	other KMT2A	KMT2A
12H057	SAMN06143551	12H057	LEUCE	34	62	female	BM	Acute myeloid leukemia, NOS		M2		CD14 Mono	0.539654237069821	0.374095125493087	0	0	0	0	0	0	0.00675162228478427	0	0	0.0262997365527464	0.0452973765594459	0	0	0	0.0079019020401154	0	0	0	0	0	other KMT2A	KMT2A
01H001	SAMN06143524	01H001	LEUCE	55	92	female	PB	Therapy related myeloid neoplasm		M5		CD14 Mono	1	0	0	0	0	0	0	0	0	0	0	0	0	0	0	0	0	0	0	0	0	0	other KMT2A	KMT2A
02H032	SAMN06143526	02H032	LEUCE	75	83	female	BM	Acute myeloid leukemia, NOS		M5		GMP	0.486927011127518	0.513072988872482	0	0	0	0	0	0	0	0	0	0	0	0	0	0	0	0	0	0	0	0	other KMT2A	KMT2A
03H067	SAMN06143527	03H067	LEUCE	46	92	male	BM	Acute myeloid leukemia, NOS		M5		CD14 Mono	0.587008243490116	0.412991756509884	0	0	0	0	0	0	0	0	0	0	0	0	0	0	0	0	0	0	0	0	other KMT2A	KMT2A
04H041	SAMN06143528	04H041	LEUCE	65	75	male	BM	Acute myeloid leukemia, NOS		M5		CD14 Mono	0.999021184279349	0.000978815720651146	0	0	0	0	0	0	0	0	0	0	0	0	0	0	0	0	0	0	0	0	other KMT2A	KMT2A
04H121	SAMN06143530	04H121	LEUCE	32	90	female	BM	Therapy related myeloid neoplasm		M5		GMP	0.445234146657063	0.554765853342937	0	0	0	0	0	0	0	0	0	0	0	0	0	0	0	0	0	0	0	0	other KMT2A	KMT2A
05H025	SAMN06143531	05H025	LEUCE	23	77	female	PB	Acute myeloid leukemia with t(9;11)(p22;q23); MLLT3-MLL		M5		CD14 Mono	0.738863566333016	0.173619980115754	0	0	0	0	0	0	0	0	0	0	0	0	0.0608799766674437	0	0	0	0	0.0266364768837867	0	0	KMT2A-MLLT3	KMT2A
05H066	SAMN06143532	05H066	LEUCE	26	75	female	BM	Acute myeloid leukemia, NOS		M4		GMP	0.385550309000174	0.609198848179232	0	0	0	0	0	0	0	0	0	0	0.00525084282059358	0	0	0	0	0	0	0	0	0	other KMT2A	KMT2A
05H128	SAMN06143533	05H128	LEUCE	29	60	female	PB	Acute myeloid leukemia with myelodysplasia-related changes		M5		CD14 Mono	0.721577380180892	0.10993161467457	0	0	0	0	0	0	0	0	0	0	0	0	0.168491005144537	0	0	0	0	0	0	0
06H066	SAMN06143534	06H066	LEUCE	55	82	female	BM	Acute myeloid leukemia with myelodysplasia-related changes				GMP	0.113096930151037	0.510950245192861	0	0	0	0.0733375071474943	0	0	0	0.0964137716453561	0.183982130823637	0	0.0222194150396145	0	0	0	0	0	0	0	0	0	other KMT2A	KMT2A
06H117	SAMN06143535	06H117	LEUCE	58	85	male	BM	Acute myeloid leukemia, NOS		M4		CD14 Mono	0.708928601043877	0.291071398956123	0	0	0	0	0	0	0	0	0	0	0	0	0	0	0	0	0	0	0	0	other KMT2A	KMT2A
07H003	SAMN06143537	07H003	LEUCE	25	65	female	PB	Acute myeloid leukemia, NOS		M4		CD14 Mono	0.997295420248037	0	0	0	0	0	0	0	0.00242044917065822	0	0	0	0	0	0	0	0	0.000284130581304911	0	0	0	0	other KMT2A	KMT2A
07H041	SAMN06143538	07H041	LEUCE	61	94	male	BM	Acute myeloid leukemia with t(9;11)(p22;q23); MLLT3-MLL		M5		GMP	0.274898174695546	0.725101825304454	0	0	0	0	0	0	0	0	0	0	0	0	0	0	0	0	0	0	0	0	KMT2A-MLLT3	KMT2A
07H045	SAMN06143539	07H045	LEUCE	31	80	female	PB	Acute myeloid leukemia, NOS		M5		BaEoMa	0.14955132995141	0	0	0	0	0.0292878416244683	0	0	0	0	0	0.0456862083395886	0	0	0.0382649669784522	0.28628997835299	0	0	0.0468984588654922	0	0.25771371697934	0.146307498908258	other KMT2A	KMT2A
08H021	SAMN06143540	08H021	LEUCE	60	89	male	BM	Acute myeloid leukemia with t(9;11)(p22;q23); MLLT3-MLL		M5		CD14 Mono	0.581389609451351	0.418610390548649	0	0	0	0	0	0	0	0	0	0	0	0	0	0	0	0	0	0	0	0	KMT2A-MLLT3	KMT2A
08H139	SAMN06143543	08H139	LEUCE	70	92	male	BM	Acute myeloid leukemia, NOS		M5		CD14 Mono	0.599578731687144	0.400421268312856	0	0	0	0	0	0	0	0	0	0	0	0	0	0	0	0	0	0	0	0	other KMT2A	KMT2A
09H010	SAMN06143544	09H010	LEUCE	20	93	male	BM	Acute myeloid leukemia with t(9;11)(p22;q23); MLLT3-MLL		M5		GMP	0	0.278497560053561	0.0358587550475257	0	0	0.191449234277555	0	0	0	0	0	0	0.000506085574734716	0	0.204770151293273	0	0	0	0	0	0.0652849988302081	0.223633214923142	KMT2A-MLLT3	KMT2A
09H032	SAMN06143545	09H032	LEUCE	54	94	male	BM	Acute myeloid leukemia with t(9;11)(p22;q23); MLLT3-MLL		M5		GMP	6.74895e+09	0.535253920483642	0.000649735039778192	0	0	0.067685556364678	0	0	0	0	0	0	0	0	0	0	0	0.135715707428567	0	0.137199499913746	0.0888437148969949	0.0345843763562894	KMT2A-MLLT3	KMT2A
09H098	SAMN06143546	09H098	LEUCE	30	58	male	BM	Therapy related myeloid neoplasm		M5		Late Eryth	0.068255314140128	0.106198843556072	0.106913606574405	0	0	0	0	0	0.382846008360217	0	0	0.224742535300639	0	0	0	0	0	0	0	0	0.11104369206854	0	KMT2A-MLLT3	KMT2A
10H058	SAMN06143549	10H058	LEUCE	29	88	female	BM	Therapy related myeloid neoplasm		M5		CD14 Mono	0.685318186087827	0.153733809779409	0	0	0	0	0	0	0.0300013700572685	0	0	0.0415271967496917	0	0	0	0	0	0	0	0.0894194373258037	0	0	other KMT2A	KMT2A
10H127	SAMN06143550	10H127	LEUCE	36	92	male	PB	Acute myeloid leukemia with t(9;11)(p22;q23); MLLT3-MLL		M5		GMP	0	1	0	0	0	0	0	0	0	0	0	0	0	0	0	0	0	0	0	0	0	0	KMT2A-MLLT3	KMT2A
04H080	SAMN06143529	04H080	LEUCE	25	92	male	BM	Acute myeloid leukemia with t(9;11)(p22;q23); MLLT3-MLL		M5		GMP	0.143793890756751	0.355356375214415	0.000486162068579366	0	0	0	0	0	0	0.0572741374784021	0	0.229235592695723	0	0	0	0	0	0	0	0	0.21385384178613	0	KMT2A-MLLT3	KMT2A
10H022	SAMN06143547	10H022	LEUCE	31	70	male	BM	Therapy related myeloid neoplasm		M5		GMP	0.306361458340541	0.693638541659459	0	0	0	0	0	0	0	0	0	0	0	0	0	0	0	0	0	0	0	0
10H055	SAMN06143548	10H055	LEUCE	55	75	male	PB	Acute myeloid leukemia with t(9;11)(p22;q23); MLLT3-MLL		M5		CD14 Mono	0.491282241812148	0	0.0178402516850821	0	0	0.0393382614094469	0	0.0490237666130349	0	0	0	0.104228181650942	0	0	0	0	0	0	0	0	0.237347164995308	0.0609401318340379
03H109	SAMN06143552	03H109	LEUCE	29	92	male	BM	Acute myeloid leukemia, CBF-beta/MYH11		M4		GMP	0.265094043027191	0.662039146561451	0.02333231559444	0	0	0.0435427074315633	0	0.00191728844867305	0	0	0	0	0.0040744989366815	0	0	0	0	0	0	0	0	0	CBFB-MYH11	CBFB-MYH11
03H112	SAMN06143553	03H112	LEUCE	36	80	male	BM	Acute myeloid leukemia, CBF-beta/MYH11		M4		GMP	0.171005226330665	0.801192172843884	0	0	0	0	0	0	0	0	0	0	0.0278026008254505	0	0	0	0	0	0	0	0	0	CBFB-MYH11	CBFB-MYH11
04H061	SAMN06143554	04H061	LEUCE	69	72	female	BM	Acute myeloid leukemia, CBF-beta/MYH11		M4		GMP	0.251145843388423	0.748854156611577	0	0	0	0	0	0	0	0	0	0	0	0	0	0	0	0	0	0	0	0	CBFB-MYH11	CBFB-MYH11
04H091	SAMN06143555	04H091	LEUCE	61	60	male	BM	Acute myeloid leukemia, CBF-beta/MYH11		M4		CD14 Mono	0.890422856292766	0.109577143707234	0	0	0	0	0	0	0	0	0	0	0	0	0	0	0	0	0	0	0	0	CBFB-MYH11	CBFB-MYH11
06H151	SAMN06143556	06H151	LEUCE	38	71	female	BM	Acute myeloid leukemia, CBF-beta/MYH11		M1		GMP	0.0448854025550914	0.713245229531217	0	0	0	0	0	0	0	0	0	0	0.080358955609564	0	0	0.161510412304128	0	0	0	0	0	0	CBFB-MYH11	CBFB-MYH11
07H144	SAMN06143557	07H144	LEUCE	53	74	male	BM	Acute myeloid leukemia, CBF-beta/MYH11		M4		GMP	0.426418497130822	0.573581502869178	0	0	0	0	0	0	0	0	0	0	0	0	0	0	0	0	0	0	0	0	CBFB-MYH11	CBFB-MYH11
08H081	SAMN06143558	08H081	LEUCE	39	53	female	BM	Acute myeloid leukemia, CBF-beta/MYH11		M4		CD14 Mono	0.737689423593939	0.262310576406061	0	0	0	0	0	0	0	0	0	0	0	0	0	0	0	0	0	0	0	0	CBFB-MYH11	CBFB-MYH11
09H016	SAMN06143559	09H016	LEUCE	64	66	female	PB	Acute myeloid leukemia, CBF-beta/MYH11		M4		GMP	0.426219028353023	0.549363344393435	0	0	0	0	0	0	0	0	0	0	0.0244176272535411	0	0	0	0	0	0	0	0	0	CBFB-MYH11	CBFB-MYH11
09H066	SAMN06143560	09H066	LEUCE	68	64	male	PB	Acute myeloid leukemia, CBF-beta/MYH11		M4		CD14 Mono	0.378631781842373	0.136335092022847	0.176523997827747	0	0	0	0	0.125393786420465	0	0.00697658767680342	0	0.0127800086699675	0.056773975060597	0	0	0.0101135093736336	0	0	0	0	0.0964712611055667	0	CBFB-MYH11	CBFB-MYH11
11H104	SAMN06143561	11H104	LEUCE	56	63	male	BM	Acute myeloid leukemia, CBF-beta/MYH11		M4		GMP	0.453820334631593	0.546179665368408	0	0	0	0	0	0	0	0	0	0	0	0	0	0	0	0	0	0	0	0	CBFB-MYH11	CBFB-MYH11
12H042	SAMN06143562	12H042	LEUCE	58	76	male	PB	Acute myeloid leukemia, CBF-beta/MYH11		M4		CD14 Mono	0.515554680768969	0.355733214155234	0.0104681490623637	0	0	0	0	0	0	0	0	0.0536005116958222	0.0516615735736821	0	0	0.012981870743929	0	0	0	0	0	0	CBFB-MYH11	CBFB-MYH11
12H044	SAMN06143563	12H044	LEUCE	75	56	female	PB	Acute myeloid leukemia, CBF-beta/MYH11		M4		GMP	0.418245223840056	0.581754776159944	0	0	0	0	0	0	0	0	0	0	0	0	0	0	0	0	0	0	0	0	CBFB-MYH11	CBFB-MYH11
12H165	SAMN06143564	12H165	LEUCE	56	65	male	PB	Acute myeloid leukemia, CBF-beta/MYH11				GMP	0.0958306649434227	0.683015900111701	0.0744212273540436	0	0	0	0	0	0	0	0	0	0.126924535095551	0	0	0	0	0	0	0	0.0198076724952821	0	CBFB-MYH11	CBFB-MYH11
04H050		04H050	LEUCE	48	45	female	BM	Acute myeloid leukemia with inv(3)(q21q26.2) or t(3;3)(q21;q26.2); RPN1-EVI1				CD14 Mono	0.499714191290538	0.404407785029523	0	0	0	0	0	0	0.0957258473904769	0	0	0	0	0	0	0	0.000152176289461729	0	0	0	0	0	GATA2, MECOM	GATA2, MECOM
04H063		04H063	LEUCE	39	45	female	PB	Acute myeloid leukemia with inv(3)(q21q26.2) or t(3;3)(q21;q26.2); RPN1-EVI1				CD14 Mono	0.767371471064449	0	0	0	0	0	0	0	0	0	0	0.0416816007622236	0.0643490209426471	0	0	0	0	0	0	0	0.12659790723068	0	GATA2, MECOM	GATA2, MECOM
05H179		05H179	LEUCE	65	73	male	BM	Acute myeloid leukemia with inv(3)(q21q26.2) or t(3;3)(q21;q26.2); RPN1-EVI1		M0		HSC	0.0230472840170868	0	0.0603009194529227	0	0	0.0194058485995507	0	0	0.000258894146485649	0	0	0.0309678823470076	0.843055740275211	0	0	0	0.00133426179116922	0	0	0	0.0216291693705666	0	GATA2, MECOM	GATA2, MECOM
07H038		07H038	LEUCE	66	90	male	PB	Therapy related myeloid neoplasm		M0		pDC	0.0214247252640188	0	0	0	0	0.163854179565513	0	0	0	0.729152806772687	0	0.0423722159341476	0	0	0.0280655023598381	0	0	0	0	0	0.015130570103796	0	AML-MRC, MDS genes	AML-MRC
10H046		10H046	LEUCE	79	56	male	PB	Acute myeloid leukemia with myelodysplasia-related changes		M4		CD14 Mono	0.717990703966456	0	0	0	0	0	0	0	0	0	0	0.0275811635175801	0.25330815286459	0	0	0.00111997965137389	0	0	0	0	0	0
10H063		10H063	LEUCE	41	40	female	PB	Acute myeloid leukemia with myelodysplasia-related changes		M4		CD14 Mono	0.743927436521518	0.0527132009097103	0	0	0	0	0	0.00132126760246004	0.0305471692860237	0.00213502755153141	0	0	0.169355898128756	0	0	0	0	0	0	0	0	0	AML-MRC, MDS genes	AML-MRC
10H107		10H107	LEUCE	37	85	female	PB	Acute myeloid leukemia with inv(3)(q21q26.2) or t(3;3)(q21;q26.2); RPN1-EVI1		M1		HSC	0.00920112223846389	0	0.000585994202891686	0	0	0	0	0	0	0	0	0.103053900459746	0.851487929888154	0	0	0	0	0	0	0	0.0356710532107435	0
11H205		11H205	LEUCE	83	30	male	BM	Acute myeloid leukemia with inv(3)(q21q26.2) or t(3;3)(q21;q26.2); RPN1-EVI1				CD14 Mono	0.604504396671029	0	0	0	0	0	0	0	0.394203184238249	0	0	0	0	0	0	0.00129241909072158	0	0	0	0	0	0	GATA2, MECOM	GATA2, MECOM
12H148		12H148	LEUCE	78	50	male	BM	Acute myeloid leukemia, NOS				GMP	0.176627413853599	0.518708450086933	0	0	0	0	0	0	0.0443397879066737	0	0	0.0616682135037434	0.19865613464905	0	0	0	0	0	0	0	0	0	AML-MRC, MDS genes	AML-MRC
03H095		03H095	LEUCE	17	60	female	BM	Acute myeloid leukemia, CBF-beta/MYH11		M4		CD14 Mono	0.75636907049506	0.234812341443948	0	0	0	0	0	0	0.008818588060992	0	0	0	0	0	0	0	0	0	0	0	0	0	CBFB-MYH11	CBFB-MYH11
04H030		04H030	LEUCE	50	50	male	BM	Acute myeloid leukemia, CBF-beta/MYH11		M4		GMP	0.0740621726215561	0.912075524801765	0	0	0	0	0	0	0	0	0	0	0.00141273285417723	0	0	0	0	0	0	0	0.0124495697225016	0	CBFB-MYH11	CBFB-MYH11
05H113		05H113	LEUCE	63	80	female	PB	Acute myeloid leukemia, CBF-beta/MYH11		M4		EMP	0.282478153354531	0	0.052864682526589	0	0	0.00704538623212249	0	0.339000613572129	0	0	0	0.0129778408633134	0.0606904161130234	0	0	0.165685090806619	0	0	0	0	0.0792578165316723	0	CBFB-MYH11	CBFB-MYH11
05H136		05H136	LEUCE	66	44	male	PB	Acute myeloid leukemia, CBF-beta/MYH11		M4		CD14 Mono	0.836873006411147	0.16041257550946	0	0	0	0	0	0	0	0	0	0	0	0	0	0.0027144180793936	0	0	0	0	0	0	CBFB-MYH11	CBFB-MYH11
06H020		06H020	LEUCE	40	51	male	BM	Acute myeloid leukemia, CBF-beta/MYH11		M4		CD14 Mono	0.616442269129592	0.382927398691721	0	0	0	0	0	0	0	0	0	0	0.000220779561271477	0	0	0.000409552617415438	0	0	0	0	0	0	CBFB-MYH11	CBFB-MYH11
06H115		06H115	LEUCE	40	58	male	PB	Acute myeloid leukemia, CBF-beta/MYH11		M2		CD14 Mono	0.603661284075218	0.117044792888118	0.0207222690065406	0	0	0	0	0.150825889525133	0	0	0	0	0	0	0	0.10774576450499	0	0	0	0	0	0	CBFB-MYH11	CBFB-MYH11
08H099		08H099	LEUCE	75	41	male	PB	Acute myeloid leukemia, CBF-beta/MYH11		M4		CD14 Mono	0.933823785890982	0.0640197505387591	0	0	0	0	0	0	0	0	0	0	0	0	0	0.00215646357025872	0	0	0	0	0	0	CBFB-MYH11	CBFB-MYH11
10H008		10H008	LEUCE	37	60	male	PB	Acute myeloid leukemia, CBF-beta/MYH11		M4		CD14 Mono	0.439314089067325	0.406993498508363	0	0	0	0	0	0	0	0	0	0	0.0776789233969156	0	0	0.0760134890273967	0	0	0	0	0	0	CBFB-MYH11	CBFB-MYH11
11H022		11H022	LEUCE	47	43	female	BM	Acute myeloid leukemia, CBF-beta/MYH11		M4		GMP	0.198117021402874	0.801882978597126	0	0	0	0	0	0	0	0	0	0	0	0	0	0	0	0	0	0	0	0	CBFB-MYH11	CBFB-MYH11
[truncated: 323 more rows]

## Sheet: Euroflow_MFI
Sample	ALOT/PB™:CyCD3	ALOT/PO™:CD45	ALOT/FITC:CyMPO	ALOT/PE:CyCD79α	ALOT/PE-Cy™7:CD19	ALOT/APC:CD7	ALOT/APC-H7:SmCD3	Tube_1/FITC-A:CD16	Tube_1/PE-A:CD13	Tube_1/PerCP-Cy5-5-A:CD34	Tube_1/PE-Cy7-A:CD117	Tube_1/APC-A:CD11b	Tube_1/APC-H7-A:CD10	Tube_1/Pacific Blue-A:HLADR	Tube_1/V500-A:CD45	Tube_2/FITC-A:CD35	Tube_2/PE-A:CD64	Tube_2/PerCP-Cy5-5-A:CD34	Tube_2/PE-Cy7-A:CD117	Tube_2/APC-A:IREM2	Tube_2/APC-H7-A:CD14	Tube_2/Pacific Blue-A:HLADR	Tube_2/V500-A:CD45	Tube_3/FITC-A:CD36	Tube_3/PE-A:CD105	Tube_3/PerCP-Cy5-5-A:CD34	Tube_3/PE-Cy7-A:CD117	Tube_3/APC-A:CD33	Tube_3/APC-H7-A:CD71	Tube_3/Pacific Blue-A:HLADR	Tube_3/V500-A:CD45	Tube_4/FITC-A:TdT	Tube_4/PE-A:CD56	Tube_4/PerCP-Cy5-5-A:CD34	Tube_4/PE-Cy7-A:CD117	Tube_4/APC-A:CD7	Tube_4/APC-H7-A:CD19	Tube_4/Pacific Blue-A:HLADR	Tube_4/V500-A:CD45	Tube_5/FITC-A:CD15	Tube_5/PE-A:NG2	Tube_5/PerCP-Cy5-5-A:CD34	Tube_5/PE-Cy7-A:CD117	Tube_5/APC-A:CD22	Tube_5/APC-H7-A:CD38	Tube_5/Pacific Blue-A:HLADR	Tube_5/V500-A:CD45	Tube_6/FITC-A:CD42a+CD61	Tube_6/PE-A:CD203
[truncated: 22 more rows]
[truncated: 6 more columns]

[truncated: 11 more sheets: Euroflow_Cell_Type_Percentage, BEAT_AUC, BEAT_AUC_RF_Predictions, Drug_Spearman_Rho, Per drug univariate association, Drug_Stratified_WHO, Anova_Drug_vs_Cell_Types (All), Anova_Drug_vs_Cell_Types (NPM1), Univariate Venetoclax, Multivariate Venetoclax, Protein Data]
